# Supplementary material for: Genetic evidence on the causality between gut microbiota and various asthma phenotypes: a two-sample Mendelian randomization study
Source: Front Cell Infect Microbiol. 2024 Jan 11;13:1270067. doi: 10.3389/fcimb.2023.1270067 (PMC10808785; doi:10.3389/fcimb.2023.1270067)
Supplement: Supplementary file 1 [file Table_1.xlsx]

## Sheet: Supplementary tables Overview
Supplementary tables
Supplementary table S1	All results of Mendelian randomization (MR) analysis
Supplementary table S2	MR results of possible causal relationships
Supplementary table S3-4	Results of horizontal pleiotropy tests via MR-PRESSO and MR-Egger
Supplementary table S5	Results of heterogeneity tests
Supplementary table S6	Results of leave-one-out analysis
Supplementary table S7	Results of reverse analysis
Supplementary table S8	Overview of the samples of the GWAS statistics for gut microbiota and asthma phenotypes
Supplementary table S9	SNPs associated with the abundance of human gut microbiota

## Sheet: S1_All MR Results
Supplementary table S1: All results of Mendelian randomization (MR) analysis
id.exposure	id.outcome	outcome	exposure	method	nsnp	b	se	pval	p_BH	lo_ci	up_ci	or	or_lci95	or_uci95	estimate
0aMbT3	JPFHcI	Asthma	genus.Eggerthella.id.819	MR Egger	9	-0.0761054	0.132992	0.585051		-0.33677	0.184559	0.926719	0.714073	1.20269	0.927 (0.714-1.203)
0aMbT3	JPFHcI	Asthma	genus.Eggerthella.id.819	Weighted median	9	-0.025803	0.0392828	0.511276		-0.102797	0.0511913	0.974527	0.90231	1.05252	0.975 (0.902-1.053)
0aMbT3	JPFHcI	Asthma	genus.Eggerthella.id.819	Inverse variance weighted (fixed effects)	9	-0.0297765	0.0295941	0.314337	0.849388	-0.0877809	0.0282279	0.970662	0.915962	1.02863	0.971 (0.916-1.029)
0aMbT3	JPFHcI	Asthma	genus.Eggerthella.id.819	Simple mode	9	-0.0271177	0.0611835	0.669348		-0.147037	0.0928019	0.973247	0.863262	1.09724	0.973 (0.863-1.097)
0aMbT3	JPFHcI	Asthma	genus.Eggerthella.id.819	Weighted mode	9	-0.0240969	0.0613197	0.704604		-0.144283	0.0960896	0.976191	0.865642	1.10086	0.976 (0.866-1.101)
0heWA4	JPFHcI	Asthma	genus.Lactococcus.id.1851	MR Egger	8	-0.154438	0.132091	0.286674		-0.413335	0.10446	0.856897	0.66144	1.11011	0.857 (0.661-1.11)
0heWA4	JPFHcI	Asthma	genus.Lactococcus.id.1851	Weighted median	8	0.0379612	0.039535	0.336959		-0.0395275	0.11545	1.03869	0.961244	1.12238	1.039 (0.961-1.122)
0heWA4	JPFHcI	Asthma	genus.Lactococcus.id.1851	Inverse variance weighted (fixed effects)	8	0.0138597	0.0283281	0.624661	0.912292	-0.0416634	0.0693828	1.01396	0.959193	1.07185	1.014 (0.959-1.072)
0heWA4	JPFHcI	Asthma	genus.Lactococcus.id.1851	Simple mode	8	0.0589157	0.0540474	0.311776		-0.0470172	0.164849	1.06069	0.954071	1.17921	1.061 (0.954-1.179)
0heWA4	JPFHcI	Asthma	genus.Lactococcus.id.1851	Weighted mode	8	0.0532009	0.0538695	0.356254		-0.0523834	0.158785	1.05464	0.948965	1.17209	1.055 (0.949-1.172)
0lsDJy	JPFHcI	Asthma	genus.DefluviitaleaceaeUCG011.id.11287	MR Egger	9	0.234097	0.148102	0.157972		-0.0561836	0.524378	1.26377	0.945366	1.68941	1.264 (0.945-1.689)
0lsDJy	JPFHcI	Asthma	genus.DefluviitaleaceaeUCG011.id.11287	Weighted median	9	0.0523187	0.0585091	0.371216		-0.0623591	0.166996	1.05371	0.939545	1.18175	1.054 (0.94-1.182)
0lsDJy	JPFHcI	Asthma	genus.DefluviitaleaceaeUCG011.id.11287	Inverse variance weighted (fixed effects)	9	-0.0120923	0.038729	0.754867	0.912292	-0.0880011	0.0638166	0.987981	0.91576	1.0659	0.988 (0.916-1.066)
0lsDJy	JPFHcI	Asthma	genus.DefluviitaleaceaeUCG011.id.11287	Simple mode	9	0.0805825	0.0981647	0.435485		-0.11182	0.272985	1.08392	0.894205	1.31388	1.084 (0.894-1.314)
0lsDJy	JPFHcI	Asthma	genus.DefluviitaleaceaeUCG011.id.11287	Weighted mode	9	0.0789271	0.085571	0.383316		-0.0887921	0.246646	1.08213	0.915036	1.27973	1.082 (0.915-1.28)
0ngO8p	JPFHcI	Asthma	genus.Flavonifractor.id.2059	MR Egger	5	0.0700494	0.221204	0.772248		-0.36351	0.503608	1.07256	0.695232	1.65468	1.073 (0.695-1.655)
0ngO8p	JPFHcI	Asthma	genus.Flavonifractor.id.2059	Weighted median	5	-0.0502562	0.069082	0.466928		-0.185657	0.0851445	0.950986	0.830559	1.08887	0.951 (0.831-1.089)
0ngO8p	JPFHcI	Asthma	genus.Flavonifractor.id.2059	Inverse variance weighted (fixed effects)	5	-0.0647883	0.0554869	0.242955	0.826047	-0.173543	0.043966	0.937266	0.840681	1.04495	0.937 (0.841-1.045)
0ngO8p	JPFHcI	Asthma	genus.Flavonifractor.id.2059	Simple mode	5	-0.0341373	0.0857096	0.71076		-0.202128	0.133853	0.966439	0.81699	1.14323	0.966 (0.817-1.143)
0ngO8p	JPFHcI	Asthma	genus.Flavonifractor.id.2059	Weighted mode	5	-0.0348476	0.0931162	0.727221		-0.217355	0.14766	0.965753	0.804644	1.15912	0.966 (0.805-1.159)
0rTnk2	JPFHcI	Asthma	genus.Lachnospira.id.2004	MR Egger	6	-0.875192	0.402068	0.0950918		-1.66324	-0.0871389	0.416782	0.189523	0.91655	0.417 (0.19-0.917)
0rTnk2	JPFHcI	Asthma	genus.Lachnospira.id.2004	Weighted median	6	-0.025565	0.0901973	0.776844		-0.202352	0.151222	0.974759	0.816808	1.16325	0.975 (0.817-1.163)
0rTnk2	JPFHcI	Asthma	genus.Lachnospira.id.2004	Inverse variance weighted (fixed effects)	6	-0.0690109	0.0680389	0.310446	0.849388	-0.202367	0.0643453	0.933317	0.816795	1.06646	0.933 (0.817-1.066)
0rTnk2	JPFHcI	Asthma	genus.Lachnospira.id.2004	Simple mode	6	0.0164284	0.146977	0.91535		-0.271646	0.304503	1.01656	0.762124	1.35595	1.017 (0.762-1.356)
0rTnk2	JPFHcI	Asthma	genus.Lachnospira.id.2004	Weighted mode	6	0.0276062	0.142763	0.854278		-0.252209	0.307421	1.02799	0.777083	1.35991	1.028 (0.777-1.36)
0Vfsi1	JPFHcI	Asthma	genus.Hungatella.id.11306	MR Egger	5	0.379025	0.366777	0.377423		-0.339857	1.09791	1.46086	0.711872	2.99789	1.461 (0.712-2.998)
0Vfsi1	JPFHcI	Asthma	genus.Hungatella.id.11306	Weighted median	5	-0.0601971	0.0578304	0.297911		-0.173545	0.0531505	0.941579	0.84068	1.05459	0.942 (0.841-1.055)
0Vfsi1	JPFHcI	Asthma	genus.Hungatella.id.11306	Inverse variance weighted (multiplicative random effects)	5	-0.0200999	0.0620625	0.74604	0.912292	-0.141742	0.101543	0.980101	0.867845	1.10688	0.98 (0.868-1.107)
0Vfsi1	JPFHcI	Asthma	genus.Hungatella.id.11306	Simple mode	5	-0.110154	0.0974921	0.321692		-0.301238	0.0809305	0.895696	0.739901	1.0843	0.896 (0.74-1.084)
0Vfsi1	JPFHcI	Asthma	genus.Hungatella.id.11306	Weighted mode	5	-0.105017	0.0872367	0.295027		-0.276001	0.065967	0.900309	0.758812	1.06819	0.9 (0.759-1.068)
1rpkuI	JPFHcI	Asthma	genus.FamilyXIIIUCG001.id.11294	MR Egger	8	0.0911993	0.146546	0.556623		-0.196031	0.378429	1.09549	0.821987	1.45999	1.095 (0.822-1.46)
1rpkuI	JPFHcI	Asthma	genus.FamilyXIIIUCG001.id.11294	Weighted median	8	-0.0645444	0.0620025	0.297877		-0.186069	0.0569805	0.937495	0.830216	1.05864	0.937 (0.83-1.059)
1rpkuI	JPFHcI	Asthma	genus.FamilyXIIIUCG001.id.11294	Inverse variance weighted (fixed effects)	8	-0.036898	0.0473068	0.435408	0.912292	-0.129619	0.0558234	0.963774	0.87843	1.05741	0.964 (0.878-1.057)
1rpkuI	JPFHcI	Asthma	genus.FamilyXIIIUCG001.id.11294	Simple mode	8	-0.101956	0.115117	0.405192		-0.327586	0.123674	0.903069	0.720662	1.13165	0.903 (0.721-1.132)
1rpkuI	JPFHcI	Asthma	genus.FamilyXIIIUCG001.id.11294	Weighted mode	8	-0.110219	0.111628	0.356347		-0.329009	0.108571	0.895638	0.719636	1.11468	0.896 (0.72-1.115)
1uqUdL	JPFHcI	Asthma	genus.Escherichia.Shigella.id.3504	MR Egger	10	0.237149	0.221951	0.316485		-0.197876	0.672173	1.26763	0.820472	1.95849	1.268 (0.82-1.958)
1uqUdL	JPFHcI	Asthma	genus.Escherichia.Shigella.id.3504	Weighted median	10	0.0323912	0.0637603	0.611443		-0.092579	0.157361	1.03292	0.911577	1.17042	1.033 (0.912-1.17)
1uqUdL	JPFHcI	Asthma	genus.Escherichia.Shigella.id.3504	Inverse variance weighted (multiplicative random effects)	10	0.0744957	0.0695007	0.283779	0.849388	-0.0617257	0.210717	1.07734	0.940141	1.23456	1.077 (0.94-1.235)
1uqUdL	JPFHcI	Asthma	genus.Escherichia.Shigella.id.3504	Simple mode	10	0.0225186	0.0895645	0.807134		-0.153028	0.198065	1.02277	0.858106	1.21904	1.023 (0.858-1.219)
1uqUdL	JPFHcI	Asthma	genus.Escherichia.Shigella.id.3504	Weighted mode	10	0.0304844	0.0834454	0.723309		-0.133069	0.194037	1.03095	0.875405	1.21414	1.031 (0.875-1.214)
20HL0T	JPFHcI	Asthma	genus.Holdemanella.id.11393	MR Egger	11	0.0681548	0.116041	0.57142		-0.159286	0.295596	1.07053	0.852752	1.34393	1.071 (0.853-1.344)
20HL0T	JPFHcI	Asthma	genus.Holdemanella.id.11393	Weighted median	11	0.017008	0.0442033	0.70041		-0.0696305	0.103647	1.01715	0.932738	1.10921	1.017 (0.933-1.109)
20HL0T	JPFHcI	Asthma	genus.Holdemanella.id.11393	Inverse variance weighted (fixed effects)	11	0.101296	0.0290884	0.000497059	0.0273111	0.0442823	0.158309	1.1066	1.04528	1.17153	1.107 (1.045-1.172)
20HL0T	JPFHcI	Asthma	genus.Holdemanella.id.11393	Simple mode	11	0.00141181	0.0707464	0.984471		-0.137251	0.140075	1.00141	0.871751	1.15036	1.001 (0.872-1.15)
20HL0T	JPFHcI	Asthma	genus.Holdemanella.id.11393	Weighted mode	11	0.00383017	0.0600213	0.950376		-0.113812	0.121472	1.00384	0.892426	1.12916	1.004 (0.892-1.129)
2GJP3o	JPFHcI	Asthma	genus.Ruminococcus2.id.11374	MR Egger	15	-0.115736	0.0914485	0.227875		-0.294975	0.0635034	0.890711	0.74455	1.06556	0.891 (0.745-1.066)
2GJP3o	JPFHcI	Asthma	genus.Ruminococcus2.id.11374	Weighted median	15	-0.0634271	0.049757	0.202402		-0.160951	0.0340966	0.938543	0.851334	1.03468	0.939 (0.851-1.035)
2GJP3o	JPFHcI	Asthma	genus.Ruminococcus2.id.11374	Inverse variance weighted (fixed effects)	15	-0.0607025	0.0342489	0.0763291	0.698705	-0.12783	0.00642528	0.941103	0.880003	1.00645	0.941 (0.88-1.006)
2GJP3o	JPFHcI	Asthma	genus.Ruminococcus2.id.11374	Simple mode	15	-0.0817263	0.0754799	0.297214		-0.229667	0.0662144	0.921524	0.794798	1.06846	0.922 (0.795-1.068)
2GJP3o	JPFHcI	Asthma	genus.Ruminococcus2.id.11374	Weighted mode	15	-0.0707792	0.0635959	0.284474		-0.195427	0.0538687	0.931668	0.822483	1.05535	0.932 (0.822-1.055)
2vslhf	JPFHcI	Asthma	genus.Coprococcus2.id.11302	MR Egger	8	-0.0430396	0.373757	0.91208		-0.775602	0.689523	0.957873	0.460426	1.99277	0.958 (0.46-1.993)
2vslhf	JPFHcI	Asthma	genus.Coprococcus2.id.11302	Weighted median	8	-0.0418909	0.0623783	0.501862		-0.164152	0.0803706	0.958974	0.848613	1.08369	0.959 (0.849-1.084)
2vslhf	JPFHcI	Asthma	genus.Coprococcus2.id.11302	Inverse variance weighted (fixed effects)	8	-0.0345243	0.0474422	0.466789	0.912292	-0.127511	0.0584623	0.966065	0.880284	1.06021	0.966 (0.88-1.06)
2vslhf	JPFHcI	Asthma	genus.Coprococcus2.id.11302	Simple mode	8	-0.0501194	0.0895439	0.593121		-0.225625	0.125387	0.951116	0.798017	1.13359	0.951 (0.798-1.134)
2vslhf	JPFHcI	Asthma	genus.Coprococcus2.id.11302	Weighted mode	8	-0.0490388	0.0873223	0.591916		-0.220191	0.122113	0.952144	0.802366	1.12988	0.952 (0.802-1.13)
37ZEpI	JPFHcI	Asthma	genus..Eubacteriumrectalegroup.id.14374	MR Egger	8	0.28877	0.202186	0.203143		-0.107515	0.685055	1.33478	0.898063	1.98388	1.335 (0.898-1.984)
37ZEpI	JPFHcI	Asthma	genus..Eubacteriumrectalegroup.id.14374	Weighted median	8	-0.0126189	0.0767597	0.86942		-0.163068	0.13783	0.98746	0.849533	1.14778	0.987 (0.85-1.148)
37ZEpI	JPFHcI	Asthma	genus..Eubacteriumrectalegroup.id.14374	Inverse variance weighted (fixed effects)	8	0.0350776	0.0552948	0.525836	0.912292	-0.0733002	0.143455	1.0357	0.929322	1.15426	1.036 (0.929-1.154)
37ZEpI	JPFHcI	Asthma	genus..Eubacteriumrectalegroup.id.14374	Simple mode	8	-0.0347442	0.127973	0.793842		-0.285572	0.216083	0.965852	0.751584	1.24121	0.966 (0.752-1.241)
37ZEpI	JPFHcI	Asthma	genus..Eubacteriumrectalegroup.id.14374	Weighted mode	8	-0.0347442	0.122607	0.785084		-0.275054	0.205566	0.965852	0.759531	1.22822	0.966 (0.76-1.228)
3tgfXE	JPFHcI	Asthma	genus.Subdoligranulum.id.2070	MR Egger	11	-0.0646049	0.114057	0.584951		-0.288157	0.158947	0.937438	0.749644	1.17228	0.937 (0.75-1.172)
3tgfXE	JPFHcI	Asthma	genus.Subdoligranulum.id.2070	Weighted median	11	0.00238655	0.0599173	0.968228		-0.115051	0.119824	1.00239	0.89132	1.1273	1.002 (0.891-1.127)
3tgfXE	JPFHcI	Asthma	genus.Subdoligranulum.id.2070	Inverse variance weighted (fixed effects)	11	0.0174309	0.0442916	0.693914	0.912292	-0.0693806	0.104243	1.01758	0.932971	1.10987	1.018 (0.933-1.11)
3tgfXE	JPFHcI	Asthma	genus.Subdoligranulum.id.2070	Simple mode	11	-0.018448	0.0869674	0.83627		-0.188904	0.152008	0.981721	0.827866	1.16417	0.982 (0.828-1.164)
3tgfXE	JPFHcI	Asthma	genus.Subdoligranulum.id.2070	Weighted mode	11	-0.0170355	0.0837921	0.842972		-0.181268	0.147197	0.983109	0.834212	1.15858	0.983 (0.834-1.159)
4zBtt2	JPFHcI	Asthma	genus.Bilophila.id.3170	MR Egger	13	0.169697	0.286786	0.566001		-0.392403	0.731797	1.18495	0.675432	2.07881	1.185 (0.675-2.079)
4zBtt2	JPFHcI	Asthma	genus.Bilophila.id.3170	Weighted median	13	-0.0392715	0.0642689	0.541166		-0.165239	0.0866955	0.96149	0.847691	1.09056	0.961 (0.848-1.091)
4zBtt2	JPFHcI	Asthma	genus.Bilophila.id.3170	Inverse variance weighted (multiplicative random effects)	13	-0.0751911	0.0575474	0.19135	0.748451	-0.187984	0.0376017	0.927566	0.828628	1.03832	0.928 (0.829-1.038)
4zBtt2	JPFHcI	Asthma	genus.Bilophila.id.3170	Simple mode	13	0.000434974	0.148302	0.997708		-0.290237	0.291107	1.00044	0.748086	1.33791	1 (0.748-1.338)
4zBtt2	JPFHcI	Asthma	genus.Bilophila.id.3170	Weighted mode	13	0.0247331	0.143057	0.86562		-0.255659	0.305125	1.02504	0.774406	1.35679	1.025 (0.774-1.357)
5IXuob	JPFHcI	Asthma	genus.RuminococcaceaeUCG014.id.11371	MR Egger	10	-0.304562	0.0936996	0.0116939		-0.488213	-0.120911	0.737446	0.613722	0.886113	0.737 (0.614-0.886)
5IXuob	JPFHcI	Asthma	genus.RuminococcaceaeUCG014.id.11371	Weighted median	10	-0.0807465	0.0570093	0.156666		-0.192485	0.0309917	0.922427	0.824907	1.03148	0.922 (0.825-1.031)
5IXuob	JPFHcI	Asthma	genus.RuminococcaceaeUCG014.id.11371	Inverse variance weighted (fixed effects)	10	-0.0311462	0.0406466	0.443517	0.912292	-0.110814	0.0485212	0.969334	0.895106	1.04972	0.969 (0.895-1.05)
5IXuob	JPFHcI	Asthma	genus.RuminococcaceaeUCG014.id.11371	Simple mode	10	-0.0344547	0.0906404	0.712668		-0.21211	0.1432	0.966132	0.808876	1.15396	0.966 (0.809-1.154)
5IXuob	JPFHcI	Asthma	genus.RuminococcaceaeUCG014.id.11371	Weighted mode	10	-0.101192	0.0659949	0.159561		-0.230542	0.028158	0.903759	0.794103	1.02856	0.904 (0.794-1.029)
5qEcKL	JPFHcI	Asthma	genus.Streptococcus.id.1853	MR Egger	12	-0.0442836	0.176197	0.806649		-0.38963	0.301063	0.956683	0.677307	1.35129	0.957 (0.677-1.351)
5qEcKL	JPFHcI	Asthma	genus.Streptococcus.id.1853	Weighted median	12	-0.0214694	0.0623325	0.730521		-0.143641	0.100702	0.978759	0.866199	1.10595	0.979 (0.866-1.106)
5qEcKL	JPFHcI	Asthma	genus.Streptococcus.id.1853	Inverse variance weighted (fixed effects)	12	-0.013984	0.0455554	0.758868	0.912292	-0.103273	0.0753045	0.986113	0.901881	1.07821	0.986 (0.902-1.078)
5qEcKL	JPFHcI	Asthma	genus.Streptococcus.id.1853	Simple mode	12	-0.132955	0.10793	0.243684		-0.344499	0.0785879	0.875504	0.708576	1.08176	0.876 (0.709-1.082)
5qEcKL	JPFHcI	Asthma	genus.Streptococcus.id.1853	Weighted mode	12	-0.107433	0.108581	0.343718		-0.320251	0.105385	0.898137	0.725966	1.11114	0.898 (0.726-1.111)
5TN0Z7	JPFHcI	Asthma	genus.Oscillibacter.id.2063	MR Egger	13	0.0821524	0.231634	0.729546		-0.37185	0.536154	1.08562	0.689458	1.70942	1.086 (0.689-1.709)
5TN0Z7	JPFHcI	Asthma	genus.Oscillibacter.id.2063	Weighted median	13	0.0275084	0.0449711	0.540742		-0.060635	0.115652	1.02789	0.941167	1.1226	1.028 (0.941-1.123)
5TN0Z7	JPFHcI	Asthma	genus.Oscillibacter.id.2063	Inverse variance weighted (multiplicative random effects)	13	-0.0115888	0.0585224	0.843027	0.929852	-0.126293	0.103115	0.988478	0.881357	1.10862	0.988 (0.881-1.109)
5TN0Z7	JPFHcI	Asthma	genus.Oscillibacter.id.2063	Simple mode	13	0.0342972	0.0637638	0.600495		-0.0906798	0.159274	1.03489	0.91331	1.17266	1.035 (0.913-1.173)
5TN0Z7	JPFHcI	Asthma	genus.Oscillibacter.id.2063	Weighted mode	13	0.0315416	0.0626745	0.623891		-0.0913004	0.154384	1.03204	0.912743	1.16694	1.032 (0.913-1.167)
5XtLwc	JPFHcI	Asthma	genus.Catenibacterium.id.2153	MR Egger	4	-0.306923	0.451069	0.566434		-1.19102	0.577172	0.735707	0.303912	1.78099	0.736 (0.304-1.781)
5XtLwc	JPFHcI	Asthma	genus.Catenibacterium.id.2153	Weighted median	4	0.0552311	0.0416483	0.184797		-0.0263997	0.136862	1.05678	0.973946	1.14667	1.057 (0.974-1.147)
5XtLwc	JPFHcI	Asthma	genus.Catenibacterium.id.2153	Inverse variance weighted (fixed effects)	4	0.0575987	0.0360152	0.109756	0.748451	-0.012991	0.128188	1.05929	0.987093	1.13677	1.059 (0.987-1.137)
5XtLwc	JPFHcI	Asthma	genus.Catenibacterium.id.2153	Simple mode	4	0.102756	0.0648098	0.211034		-0.0242712	0.229783	1.10822	0.976021	1.25833	1.108 (0.976-1.258)
5XtLwc	JPFHcI	Asthma	genus.Catenibacterium.id.2153	Weighted mode	4	0.0147633	0.0662868	0.838057		-0.115159	0.144685	1.01487	0.891225	1.15568	1.015 (0.891-1.156)
6mIWxZ	JPFHcI	Asthma	genus.Coprobacter.id.949	MR Egger	11	-0.0401381	0.122186	0.750048		-0.279623	0.199347	0.960657	0.756069	1.22061	0.961 (0.756-1.221)
6mIWxZ	JPFHcI	Asthma	genus.Coprobacter.id.949	Weighted median	11	0.0265558	0.0416539	0.523777		-0.0550859	0.108197	1.02691	0.946404	1.11427	1.027 (0.946-1.114)
6mIWxZ	JPFHcI	Asthma	genus.Coprobacter.id.949	Inverse variance weighted (fixed effects)	11	0.0272173	0.0303538	0.369895	0.880349	-0.0322761	0.0867107	1.02759	0.968239	1.09058	1.028 (0.968-1.091)
6mIWxZ	JPFHcI	Asthma	genus.Coprobacter.id.949	Simple mode	11	0.00786458	0.0661433	0.907707		-0.121776	0.137505	1.0079	0.885346	1.14741	1.008 (0.885-1.147)
6mIWxZ	JPFHcI	Asthma	genus.Coprobacter.id.949	Weighted mode	11	0.00406764	0.0669631	0.95276		-0.12718	0.135315	1.00408	0.880575	1.1449	1.004 (0.881-1.145)
77YJKV	JPFHcI	Asthma	genus..Eubacteriumruminantiumgroup.id.11340	MR Egger	18	0.0588098	0.12692	0.649345		-0.189953	0.307572	1.06057	0.826998	1.36012	1.061 (0.827-1.36)
77YJKV	JPFHcI	Asthma	genus..Eubacteriumruminantiumgroup.id.11340	Weighted median	18	0.098507	0.0359269	0.00610895		0.0280903	0.168924	1.10352	1.02849	1.18403	1.104 (1.028-1.184)
77YJKV	JPFHcI	Asthma	genus..Eubacteriumruminantiumgroup.id.11340	Inverse variance weighted (multiplicative random effects)	18	0.0476932	0.0368229	0.19525	0.748451	-0.0244797	0.119866	1.04885	0.975817	1.12735	1.049 (0.976-1.127)
77YJKV	JPFHcI	Asthma	genus..Eubacteriumruminantiumgroup.id.11340	Simple mode	18	0.116292	0.0611035	0.0740895		-0.0034713	0.236054	1.12332	0.996535	1.26624	1.123 (0.997-1.266)
77YJKV	JPFHcI	Asthma	genus..Eubacteriumruminantiumgroup.id.11340	Weighted mode	18	0.108856	0.0516277	0.0501301		0.00766545	0.210046	1.115	1.00769	1.23373	1.115 (1.008-1.234)
7aTYpg	JPFHcI	Asthma	genus.Collinsella.id.815	MR Egger	9	-0.320469	0.258828	0.255569		-0.827772	0.186833	0.725808	0.437022	1.20543	0.726 (0.437-1.205)
7aTYpg	JPFHcI	Asthma	genus.Collinsella.id.815	Weighted median	9	-0.136951	0.0728748	0.0602078		-0.279786	0.00588325	0.872013	0.755945	1.0059	0.872 (0.756-1.006)
7aTYpg	JPFHcI	Asthma	genus.Collinsella.id.815	Inverse variance weighted (fixed effects)	9	-0.133124	0.0526969	0.0115298	0.27441	-0.23641	-0.0298378	0.875357	0.789457	0.970603	0.875 (0.789-0.971)
7aTYpg	JPFHcI	Asthma	genus.Collinsella.id.815	Simple mode	9	-0.140443	0.128404	0.305898		-0.392116	0.111229	0.868973	0.675626	1.11765	0.869 (0.676-1.118)
7aTYpg	JPFHcI	Asthma	genus.Collinsella.id.815	Weighted mode	9	-0.140443	0.109908	0.237139		-0.355862	0.0749758	0.868973	0.700569	1.07786	0.869 (0.701-1.078)
7dqlOH	JPFHcI	Asthma	genus..Clostridiuminnocuumgroup.id.14397	MR Egger	8	0.0265575	0.134438	0.849923		-0.23694	0.290055	1.02691	0.789038	1.3365	1.027 (0.789-1.337)
7dqlOH	JPFHcI	Asthma	genus..Clostridiuminnocuumgroup.id.14397	Weighted median	8	0.0437205	0.0362916	0.228319		-0.0274111	0.114852	1.04469	0.972961	1.12171	1.045 (0.973-1.122)
7dqlOH	JPFHcI	Asthma	genus..Clostridiuminnocuumgroup.id.14397	Inverse variance weighted (fixed effects)	8	0.0206068	0.0267675	0.441391	0.912292	-0.0318574	0.0730711	1.02082	0.968645	1.07581	1.021 (0.969-1.076)
7dqlOH	JPFHcI	Asthma	genus..Clostridiuminnocuumgroup.id.14397	Simple mode	8	0.0661009	0.0559541	0.276042		-0.0435691	0.175771	1.06833	0.957366	1.19216	1.068 (0.957-1.192)
7dqlOH	JPFHcI	Asthma	genus..Clostridiuminnocuumgroup.id.14397	Weighted mode	8	0.0604536	0.0518706	0.282001		-0.0412128	0.16212	1.06232	0.959625	1.176	1.062 (0.96-1.176)
80h8vf	JPFHcI	Asthma	genus.Anaerostipes.id.1991	MR Egger	13	-0.257822	0.164128	0.144516		-0.579514	0.0638691	0.772733	0.560171	1.06595	0.773 (0.56-1.066)
80h8vf	JPFHcI	Asthma	genus.Anaerostipes.id.1991	Weighted median	13	-0.0397735	0.062809	0.526573		-0.162879	0.0833321	0.961007	0.849694	1.0869	0.961 (0.85-1.087)
80h8vf	JPFHcI	Asthma	genus.Anaerostipes.id.1991	Inverse variance weighted (fixed effects)	13	-0.0374469	0.0453067	0.40851	0.912292	-0.126248	0.0513543	0.963246	0.881396	1.0527	0.963 (0.881-1.053)
80h8vf	JPFHcI	Asthma	genus.Anaerostipes.id.1991	Simple mode	13	-0.00873985	0.110439	0.938228		-0.2252	0.20772	0.991298	0.798357	1.23087	0.991 (0.798-1.231)
80h8vf	JPFHcI	Asthma	genus.Anaerostipes.id.1991	Weighted mode	13	-0.0170182	0.104102	0.872864		-0.221057	0.187021	0.983126	0.801671	1.20565	0.983 (0.802-1.206)
8jKldu	JPFHcI	Asthma	genus.Coprococcus3.id.11303	MR Egger	8	-0.191722	0.32255	0.573962		-0.823921	0.440476	0.825536	0.438708	1.55345	0.826 (0.439-1.553)
8jKldu	JPFHcI	Asthma	genus.Coprococcus3.id.11303	Weighted median	8	-0.0130743	0.0693693	0.850505		-0.149038	0.12289	0.987011	0.861536	1.13076	0.987 (0.862-1.131)
8jKldu	JPFHcI	Asthma	genus.Coprococcus3.id.11303	Inverse variance weighted (fixed effects)	8	-0.0263659	0.0571072	0.644303	0.912292	-0.138296	0.0855643	0.973979	0.870841	1.08933	0.974 (0.871-1.089)
8jKldu	JPFHcI	Asthma	genus.Coprococcus3.id.11303	Simple mode	8	-0.0158039	0.100273	0.879215		-0.212338	0.18073	0.98432	0.808691	1.19809	0.984 (0.809-1.198)
8jKldu	JPFHcI	Asthma	genus.Coprococcus3.id.11303	Weighted mode	8	-0.00827748	0.0946282	0.932745		-0.193749	0.177194	0.991757	0.823865	1.19386	0.992 (0.824-1.194)
8NULRM	JPFHcI	Asthma	genus.Paraprevotella.id.962	MR Egger	13	-0.0169612	0.130586	0.899001		-0.272909	0.238987	0.983182	0.761162	1.26996	0.983 (0.761-1.27)
8NULRM	JPFHcI	Asthma	genus.Paraprevotella.id.962	Weighted median	13	0.018874	0.0413586	0.648138		-0.0621889	0.0999368	1.01905	0.939705	1.1051	1.019 (0.94-1.105)
8NULRM	JPFHcI	Asthma	genus.Paraprevotella.id.962	Inverse variance weighted (fixed effects)	13	-0.00790989	0.026652	0.766632	0.912292	-0.0601479	0.0443281	0.992121	0.941625	1.04533	0.992 (0.942-1.045)
8NULRM	JPFHcI	Asthma	genus.Paraprevotella.id.962	Simple mode	13	0.0608077	0.0800624	0.462212		-0.0961147	0.21773	1.06269	0.90836	1.24325	1.063 (0.908-1.243)
8NULRM	JPFHcI	Asthma	genus.Paraprevotella.id.962	Weighted mode	13	0.0623927	0.0855858	0.479984		-0.105356	0.230141	1.06438	0.900004	1.25878	1.064 (0.9-1.259)
9s731W	JPFHcI	Asthma	genus.RuminococcaceaeUCG009.id.11366	MR Egger	11	-0.0107088	0.121966	0.931957		-0.249762	0.228344	0.989348	0.778986	1.25652	0.989 (0.779-1.257)
9s731W	JPFHcI	Asthma	genus.RuminococcaceaeUCG009.id.11366	Weighted median	11	-0.0221042	0.0423118	0.601383		-0.105035	0.0608269	0.978138	0.900293	1.06271	0.978 (0.9-1.063)
9s731W	JPFHcI	Asthma	genus.RuminococcaceaeUCG009.id.11366	Inverse variance weighted (fixed effects)	11	-0.00162739	0.031131	0.958309	0.987033	-0.0626442	0.0593894	0.998374	0.939278	1.06119	0.998 (0.939-1.061)
9s731W	JPFHcI	Asthma	genus.RuminococcaceaeUCG009.id.11366	Simple mode	11	-0.0333271	0.0665162	0.627189		-0.163699	0.0970446	0.967222	0.848998	1.10191	0.967 (0.849-1.102)
9s731W	JPFHcI	Asthma	genus.RuminococcaceaeUCG009.id.11366	Weighted mode	11	-0.0320599	0.0603597	0.606911		-0.150365	0.086245	0.968449	0.860394	1.09007	0.968 (0.86-1.09)
acLMuF	JPFHcI	Asthma	genus.Parasutterella.id.2892	MR Egger	14	0.0931464	0.125992	0.473938		-0.153799	0.340091	1.09762	0.857445	1.40508	1.098 (0.857-1.405)
acLMuF	JPFHcI	Asthma	genus.Parasutterella.id.2892	Weighted median	14	-0.00930154	0.0484453	0.847742		-0.104254	0.0856512	0.990742	0.900996	1.08943	0.991 (0.901-1.089)
acLMuF	JPFHcI	Asthma	genus.Parasutterella.id.2892	Inverse variance weighted (multiplicative random effects)	14	-0.0137215	0.0452216	0.761564	0.912292	-0.102356	0.0749128	0.986372	0.902708	1.07779	0.986 (0.903-1.078)
acLMuF	JPFHcI	Asthma	genus.Parasutterella.id.2892	Simple mode	14	-0.0936407	0.111082	0.414477		-0.311362	0.12408	0.91061	0.732449	1.13211	0.911 (0.732-1.132)
acLMuF	JPFHcI	Asthma	genus.Parasutterella.id.2892	Weighted mode	14	0.0629708	0.0807436	0.449425		-0.0952868	0.221228	1.065	0.909112	1.24761	1.065 (0.909-1.248)
AdsBD9	JPFHcI	Asthma	genus.Turicibacter.id.2162	MR Egger	9	-0.282222	0.154029	0.109581		-0.584119	0.0196752	0.754106	0.557597	1.01987	0.754 (0.558-1.02)
AdsBD9	JPFHcI	Asthma	genus.Turicibacter.id.2162	Weighted median	9	-0.0463003	0.0504555	0.358804		-0.145193	0.0525924	0.954755	0.864855	1.054	0.955 (0.865-1.054)
AdsBD9	JPFHcI	Asthma	genus.Turicibacter.id.2162	Inverse variance weighted (fixed effects)	9	-0.0720645	0.0379807	0.0577752	0.687525	-0.146507	0.00237761	0.930471	0.86372	1.00238	0.93 (0.864-1.002)
AdsBD9	JPFHcI	Asthma	genus.Turicibacter.id.2162	Simple mode	9	-0.0506233	0.0736139	0.511092		-0.194907	0.0936599	0.950637	0.822912	1.09819	0.951 (0.823-1.098)
AdsBD9	JPFHcI	Asthma	genus.Turicibacter.id.2162	Weighted mode	9	-0.0466275	0.0659298	0.499503		-0.17585	0.0825949	0.954443	0.838744	1.0861	0.954 (0.839-1.086)
AK0l7A	JPFHcI	Asthma	genus.LachnospiraceaeUCG010.id.11330	MR Egger	10	-0.290648	0.139963	0.0714914		-0.564976	-0.0163205	0.747779	0.568374	0.983812	0.748 (0.568-0.984)
AK0l7A	JPFHcI	Asthma	genus.LachnospiraceaeUCG010.id.11330	Weighted median	10	0.0254178	0.0654371	0.697696		-0.102839	0.153675	1.02574	0.902272	1.16611	1.026 (0.902-1.166)
AK0l7A	JPFHcI	Asthma	genus.LachnospiraceaeUCG010.id.11330	Inverse variance weighted (fixed effects)	10	0.0636388	0.0457584	0.164299	0.748451	-0.0260476	0.153325	1.06571	0.974289	1.1657	1.066 (0.974-1.166)
AK0l7A	JPFHcI	Asthma	genus.LachnospiraceaeUCG010.id.11330	Simple mode	10	-0.0478559	0.114021	0.684537		-0.271337	0.175625	0.953271	0.76236	1.19199	0.953 (0.762-1.192)
AK0l7A	JPFHcI	Asthma	genus.LachnospiraceaeUCG010.id.11330	Weighted mode	10	-0.0380565	0.109419	0.735983		-0.252518	0.176405	0.962659	0.776842	1.19292	0.963 (0.777-1.193)
aKuChq	JPFHcI	Asthma	genus.Faecalibacterium.id.2057	MR Egger	10	-0.000220673	0.086882	0.998036		-0.170509	0.170068	0.999779	0.843235	1.18539	1 (0.843-1.185)
aKuChq	JPFHcI	Asthma	genus.Faecalibacterium.id.2057	Weighted median	10	-0.0402232	0.0518029	0.437474		-0.141757	0.0613104	0.960575	0.867832	1.06323	0.961 (0.868-1.063)
aKuChq	JPFHcI	Asthma	genus.Faecalibacterium.id.2057	Inverse variance weighted (fixed effects)	10	-0.0387441	0.039637	0.328335	0.849388	-0.116433	0.0389444	0.961997	0.89009	1.03971	0.962 (0.89-1.04)
aKuChq	JPFHcI	Asthma	genus.Faecalibacterium.id.2057	Simple mode	10	-0.0216864	0.0787037	0.789119		-0.175946	0.132573	0.978547	0.838664	1.14176	0.979 (0.839-1.142)
aKuChq	JPFHcI	Asthma	genus.Faecalibacterium.id.2057	Weighted mode	10	-0.0399168	0.062378	0.538173		-0.162178	0.0823441	0.960869	0.85029	1.08583	0.961 (0.85-1.086)
aKXyAu	JPFHcI	Asthma	genus.Blautia.id.1992	MR Egger	12	-0.321562	0.123134	0.0259748		-0.562904	-0.0802193	0.725016	0.569552	0.922914	0.725 (0.57-0.923)
aKXyAu	JPFHcI	Asthma	genus.Blautia.id.1992	Weighted median	12	-0.0552804	0.0659448	0.401872		-0.184532	0.0739714	0.94622	0.831493	1.07678	0.946 (0.831-1.077)
aKXyAu	JPFHcI	Asthma	genus.Blautia.id.1992	Inverse variance weighted (fixed effects)	12	-0.0738577	0.0476524	0.12116	0.748451	-0.167256	0.0195411	0.928804	0.845983	1.01973	0.929 (0.846-1.02)
aKXyAu	JPFHcI	Asthma	genus.Blautia.id.1992	Simple mode	12	-0.0798589	0.118658	0.514825		-0.312428	0.15271	0.923247	0.731668	1.16499	0.923 (0.732-1.165)
aKXyAu	JPFHcI	Asthma	genus.Blautia.id.1992	Weighted mode	12	-0.0776892	0.117189	0.521019		-0.307379	0.152001	0.925252	0.735372	1.16416	0.925 (0.735-1.164)
AN8qjo	JPFHcI	Asthma	genus.Clostridiumsensustricto1.id.1873	MR Egger	6	-0.122384	0.131195	0.403709		-0.379526	0.134758	0.884808	0.684186	1.14426	0.885 (0.684-1.144)
AN8qjo	JPFHcI	Asthma	genus.Clostridiumsensustricto1.id.1873	Weighted median	6	0.0442007	0.0641568	0.490856		-0.0815466	0.169948	1.04519	0.92169	1.18524	1.045 (0.922-1.185)
AN8qjo	JPFHcI	Asthma	genus.Clostridiumsensustricto1.id.1873	Inverse variance weighted (fixed effects)	6	-0.0165739	0.048288	0.731425	0.912292	-0.111218	0.0780705	0.983563	0.894743	1.0812	0.984 (0.895-1.081)
AN8qjo	JPFHcI	Asthma	genus.Clostridiumsensustricto1.id.1873	Simple mode	6	0.0594619	0.095589	0.561168		-0.127893	0.246816	1.06127	0.879948	1.27994	1.061 (0.88-1.28)
AN8qjo	JPFHcI	Asthma	genus.Clostridiumsensustricto1.id.1873	Weighted mode	6	0.0578109	0.10233	0.596515		-0.142756	0.258378	1.05951	0.866966	1.29483	1.06 (0.867-1.295)
anDrA2	JPFHcI	Asthma	genus..Eubacteriumventriosumgroup.id.11341	MR Egger	15	0.109132	0.203871	0.601482		-0.290456	0.50872	1.11531	0.747922	1.66316	1.115 (0.748-1.663)
anDrA2	JPFHcI	Asthma	genus..Eubacteriumventriosumgroup.id.11341	Weighted median	15	0.00501004	0.0561303	0.928877		-0.105005	0.115025	1.00502	0.90032	1.1219	1.005 (0.9-1.122)
anDrA2	JPFHcI	Asthma	genus..Eubacteriumventriosumgroup.id.11341	Inverse variance weighted (fixed effects)	15	0.0281346	0.0388257	0.468674	0.912292	-0.0479638	0.104233	1.02853	0.953168	1.10986	1.029 (0.953-1.11)
anDrA2	JPFHcI	Asthma	genus..Eubacteriumventriosumgroup.id.11341	Simple mode	15	-0.00713278	0.0959471	0.941791		-0.195189	0.180924	0.992893	0.822679	1.19832	0.993 (0.823-1.198)
anDrA2	JPFHcI	Asthma	genus..Eubacteriumventriosumgroup.id.11341	Weighted mode	15	-0.00713278	0.0911747	0.938751		-0.185835	0.17157	0.992893	0.83041	1.18717	0.993 (0.83-1.187)
ASQ2fp	JPFHcI	Asthma	genus.RuminococcaceaeNK4A214group.id.11358	MR Egger	13	0.0857326	0.218269	0.701983		-0.342074	0.513539	1.08951	0.710295	1.6712	1.09 (0.71-1.671)
ASQ2fp	JPFHcI	Asthma	genus.RuminococcaceaeNK4A214group.id.11358	Weighted median	13	-0.0221953	0.0644165	0.730425		-0.148452	0.104061	0.978049	0.862042	1.10967	0.978 (0.862-1.11)
ASQ2fp	JPFHcI	Asthma	genus.RuminococcaceaeNK4A214group.id.11358	Inverse variance weighted (multiplicative random effects)	13	0.0369253	0.0634368	0.560513	0.912292	-0.0874109	0.161261	1.03762	0.9163	1.17499	1.038 (0.916-1.175)
ASQ2fp	JPFHcI	Asthma	genus.RuminococcaceaeNK4A214group.id.11358	Simple mode	13	-0.0622489	0.117056	0.604579		-0.291678	0.167181	0.939649	0.747009	1.18197	0.94 (0.747-1.182)
ASQ2fp	JPFHcI	Asthma	genus.RuminococcaceaeNK4A214group.id.11358	Weighted mode	13	-0.0559816	0.0945868	0.564932		-0.241372	0.129408	0.945556	0.78555	1.13815	0.946 (0.786-1.138)
aToCrK	JPFHcI	Asthma	genus.Anaerotruncus.id.2054	MR Egger	13	0.0103566	0.149216	0.945911		-0.282106	0.302819	1.01041	0.754194	1.35367	1.01 (0.754-1.354)
aToCrK	JPFHcI	Asthma	genus.Anaerotruncus.id.2054	Weighted median	13	-0.0248036	0.0607864	0.68324		-0.143945	0.0943377	0.975501	0.865935	1.09893	0.976 (0.866-1.099)
aToCrK	JPFHcI	Asthma	genus.Anaerotruncus.id.2054	Inverse variance weighted (fixed effects)	13	0.0154059	0.043391	0.722553	0.912292	-0.0696404	0.100452	1.01553	0.932729	1.10567	1.016 (0.933-1.106)
aToCrK	JPFHcI	Asthma	genus.Anaerotruncus.id.2054	Simple mode	13	-0.115526	0.118501	0.348856		-0.347789	0.116736	0.890897	0.706248	1.12382	0.891 (0.706-1.124)
aToCrK	JPFHcI	Asthma	genus.Anaerotruncus.id.2054	Weighted mode	13	-0.089109	0.115483	0.455266		-0.315455	0.137237	0.914746	0.729457	1.1471	0.915 (0.729-1.147)
B5jn0Y	JPFHcI	Asthma	genus.Roseburia.id.2012	MR Egger	14	-0.122983	0.170176	0.483722		-0.456527	0.210561	0.884279	0.63348	1.23437	0.884 (0.633-1.234)
B5jn0Y	JPFHcI	Asthma	genus.Roseburia.id.2012	Weighted median	14	-0.0579729	0.0651476	0.373536		-0.185662	0.0697164	0.943676	0.830554	1.0722	0.944 (0.831-1.072)
B5jn0Y	JPFHcI	Asthma	genus.Roseburia.id.2012	Inverse variance weighted (fixed effects)	14	0.0299506	0.0435518	0.491641	0.912292	-0.0554109	0.115312	1.0304	0.946096	1.12222	1.03 (0.946-1.122)
B5jn0Y	JPFHcI	Asthma	genus.Roseburia.id.2012	Simple mode	14	-0.0864396	0.108511	0.43999		-0.299121	0.126241	0.917191	0.74147	1.13456	0.917 (0.741-1.135)
B5jn0Y	JPFHcI	Asthma	genus.Roseburia.id.2012	Weighted mode	14	-0.0928253	0.107743	0.404551		-0.304002	0.118351	0.911353	0.737859	1.12564	0.911 (0.738-1.126)
BiKMtW	JPFHcI	Asthma	genus.Sutterella.id.2896	MR Egger	12	-0.147104	0.262272	0.587224		-0.661156	0.366949	0.863205	0.516254	1.44332	0.863 (0.516-1.443)
BiKMtW	JPFHcI	Asthma	genus.Sutterella.id.2896	Weighted median	12	-0.057949	0.0625831	0.354471		-0.180612	0.064714	0.943698	0.834759	1.06685	0.944 (0.835-1.067)
BiKMtW	JPFHcI	Asthma	genus.Sutterella.id.2896	Inverse variance weighted (multiplicative random effects)	12	-0.04409	0.0583252	0.449689	0.912292	-0.158407	0.0702274	0.956868	0.853502	1.07275	0.957 (0.854-1.073)
BiKMtW	JPFHcI	Asthma	genus.Sutterella.id.2896	Simple mode	12	0.0081683	0.118924	0.946473		-0.224923	0.24126	1.0082	0.798577	1.27285	1.008 (0.799-1.273)
BiKMtW	JPFHcI	Asthma	genus.Sutterella.id.2896	Weighted mode	12	-0.0618804	0.0970348	0.536709		-0.252069	0.128308	0.939995	0.777191	1.1369	0.94 (0.777-1.137)
BLC7wV	JPFHcI	Asthma	genus.RuminococcaceaeUCG013.id.11370	MR Egger	11	-0.129683	0.13399	0.358403		-0.392303	0.132937	0.878374	0.6755	1.14218	0.878 (0.675-1.142)
BLC7wV	JPFHcI	Asthma	genus.RuminococcaceaeUCG013.id.11370	Weighted median	11	-0.0300979	0.0600169	0.616026		-0.147731	0.0875351	0.970351	0.862663	1.09148	0.97 (0.863-1.091)
BLC7wV	JPFHcI	Asthma	genus.RuminococcaceaeUCG013.id.11370	Inverse variance weighted (fixed effects)	11	0.00352519	0.0447568	0.937221	0.978327	-0.0841982	0.0912486	1.00353	0.919249	1.09554	1.004 (0.919-1.096)
BLC7wV	JPFHcI	Asthma	genus.RuminococcaceaeUCG013.id.11370	Simple mode	11	-0.0306536	0.104478	0.775216		-0.23543	0.174123	0.969811	0.790231	1.1902	0.97 (0.79-1.19)
BLC7wV	JPFHcI	Asthma	genus.RuminococcaceaeUCG013.id.11370	Weighted mode	11	-0.0496396	0.0966181	0.618572		-0.239011	0.139732	0.951572	0.787406	1.14997	0.952 (0.787-1.15)
Bt0kEx	JPFHcI	Asthma	genus.LachnospiraceaeNK4A136group.id.11319	MR Egger	15	-0.0553403	0.0838041	0.520557		-0.219596	0.108916	0.946163	0.802843	1.11507	0.946 (0.803-1.115)
Bt0kEx	JPFHcI	Asthma	genus.LachnospiraceaeNK4A136group.id.11319	Weighted median	15	-0.0231588	0.052239	0.657532		-0.125547	0.0792297	0.977107	0.882014	1.08245	0.977 (0.882-1.082)
Bt0kEx	JPFHcI	Asthma	genus.LachnospiraceaeNK4A136group.id.11319	Inverse variance weighted (fixed effects)	15	-0.0616735	0.0347685	0.0760906	0.698705	-0.12982	0.00647271	0.94019	0.878254	1.00649	0.94 (0.878-1.006)
Bt0kEx	JPFHcI	Asthma	genus.LachnospiraceaeNK4A136group.id.11319	Simple mode	15	-0.0384498	0.0928885	0.685193		-0.220511	0.143612	0.96228	0.802109	1.15444	0.962 (0.802-1.154)
Bt0kEx	JPFHcI	Asthma	genus.LachnospiraceaeNK4A136group.id.11319	Weighted mode	15	-0.0186689	0.0535459	0.732538		-0.123619	0.0862811	0.981504	0.883717	1.09011	0.982 (0.884-1.09)
c62fwk	JPFHcI	Asthma	genus.Sellimonas.id.14369	MR Egger	9	-0.152577	0.184848	0.436357		-0.514879	0.209725	0.858493	0.597573	1.23334	0.858 (0.598-1.233)
c62fwk	JPFHcI	Asthma	genus.Sellimonas.id.14369	Weighted median	9	-0.00520805	0.0320688	0.870989		-0.068063	0.0576469	0.994805	0.934202	1.05934	0.995 (0.934-1.059)
c62fwk	JPFHcI	Asthma	genus.Sellimonas.id.14369	Inverse variance weighted (fixed effects)	9	-0.00796236	0.022153	0.719277	0.912292	-0.0513823	0.0354576	0.992069	0.949915	1.03609	0.992 (0.95-1.036)
c62fwk	JPFHcI	Asthma	genus.Sellimonas.id.14369	Simple mode	9	-0.00695866	0.0558349	0.903892		-0.116395	0.102478	0.993065	0.890124	1.10791	0.993 (0.89-1.108)
c62fwk	JPFHcI	Asthma	genus.Sellimonas.id.14369	Weighted mode	9	0.00542083	0.0533318	0.921541		-0.0991096	0.109951	1.00544	0.905643	1.11622	1.005 (0.906-1.116)
cqFLTQ	JPFHcI	Asthma	genus.Coprococcus1.id.11301	MR Egger	12	-0.00373095	0.117898	0.975377		-0.234811	0.227349	0.996276	0.79072	1.25527	0.996 (0.791-1.255)
cqFLTQ	JPFHcI	Asthma	genus.Coprococcus1.id.11301	Weighted median	12	0.0195027	0.0608562	0.74861		-0.0997754	0.138781	1.01969	0.905041	1.14887	1.02 (0.905-1.149)
cqFLTQ	JPFHcI	Asthma	genus.Coprococcus1.id.11301	Inverse variance weighted (fixed effects)	12	0.00902748	0.0417768	0.828919	0.929852	-0.0728551	0.09091	1.00907	0.929736	1.09517	1.009 (0.93-1.095)
cqFLTQ	JPFHcI	Asthma	genus.Coprococcus1.id.11301	Simple mode	12	-0.00245087	0.10424	0.981663		-0.206762	0.20186	0.997552	0.813213	1.22368	0.998 (0.813-1.224)
cqFLTQ	JPFHcI	Asthma	genus.Coprococcus1.id.11301	Weighted mode	12	0.0444184	0.0948476	0.648704		-0.141483	0.23032	1.04542	0.86807	1.259	1.045 (0.868-1.259)
E1ZDX3	JPFHcI	Asthma	genus.Oxalobacter.id.2978	MR Egger	11	0.132813	0.112818	0.269296		-0.08831	0.353935	1.14204	0.915477	1.42466	1.142 (0.915-1.425)
E1ZDX3	JPFHcI	Asthma	genus.Oxalobacter.id.2978	Weighted median	11	0.0847704	0.0334291	0.0112181		0.0192494	0.150291	1.08847	1.01944	1.16217	1.088 (1.019-1.162)
E1ZDX3	JPFHcI	Asthma	genus.Oxalobacter.id.2978	Inverse variance weighted (fixed effects)	11	0.0888971	0.0239936	0.000211361	0.025152	0.0418697	0.135925	1.09297	1.04276	1.1456	1.093 (1.043-1.146)
E1ZDX3	JPFHcI	Asthma	genus.Oxalobacter.id.2978	Simple mode	11	0.116059	0.0587778	0.0765639		0.000854948	0.231264	1.12306	1.00086	1.26019	1.123 (1.001-1.26)
E1ZDX3	JPFHcI	Asthma	genus.Oxalobacter.id.2978	Weighted mode	11	0.106722	0.0527205	0.0704731		0.00338965	0.210054	1.11262	1.0034	1.23374	1.113 (1.003-1.234)
e5mJnF	JPFHcI	Asthma	genus.Dorea.id.1997	MR Egger	10	0.0908849	0.146086	0.55117		-0.195444	0.377214	1.09514	0.822469	1.45822	1.095 (0.822-1.458)
e5mJnF	JPFHcI	Asthma	genus.Dorea.id.1997	Weighted median	10	0.0616493	0.0708017	0.383901		-0.0771221	0.200421	1.06359	0.925777	1.22192	1.064 (0.926-1.222)
e5mJnF	JPFHcI	Asthma	genus.Dorea.id.1997	Inverse variance weighted (fixed effects)	10	0.0229265	0.0520853	0.659812	0.912292	-0.0791606	0.125014	1.02319	0.923892	1.13316	1.023 (0.924-1.133)
e5mJnF	JPFHcI	Asthma	genus.Dorea.id.1997	Simple mode	10	0.0781696	0.10724	0.484586		-0.132021	0.288361	1.08131	0.876322	1.33424	1.081 (0.876-1.334)
e5mJnF	JPFHcI	Asthma	genus.Dorea.id.1997	Weighted mode	10	0.0818688	0.0995092	0.431921		-0.113169	0.276907	1.08531	0.893	1.31904	1.085 (0.893-1.319)
ebP4zV	JPFHcI	Asthma	genus.Ruminococcus1.id.11373	MR Egger	10	0.0931088	0.185794	0.629769		-0.271047	0.457265	1.09758	0.76258	1.57975	1.098 (0.763-1.58)
ebP4zV	JPFHcI	Asthma	genus.Ruminococcus1.id.11373	Weighted median	10	-0.0517787	0.0700076	0.459533		-0.188994	0.0854361	0.949539	0.827792	1.08919	0.95 (0.828-1.089)
ebP4zV	JPFHcI	Asthma	genus.Ruminococcus1.id.11373	Inverse variance weighted (multiplicative random effects)	10	-0.00759936	0.0672807	0.91007	0.969191	-0.13947	0.124271	0.992429	0.869819	1.13232	0.992 (0.87-1.132)
ebP4zV	JPFHcI	Asthma	genus.Ruminococcus1.id.11373	Simple mode	10	-0.0864348	0.127123	0.513656		-0.335596	0.162726	0.917195	0.714912	1.17671	0.917 (0.715-1.177)
ebP4zV	JPFHcI	Asthma	genus.Ruminococcus1.id.11373	Weighted mode	10	-0.111747	0.120839	0.379217		-0.348591	0.125097	0.89427	0.705682	1.13326	0.894 (0.706-1.133)
FT7OrH	JPFHcI	Asthma	genus.Actinomyces.id.423	MR Egger	7	0.123828	0.0953742	0.250829		-0.0631057	0.310761	1.13182	0.938844	1.36446	1.132 (0.939-1.364)
FT7OrH	JPFHcI	Asthma	genus.Actinomyces.id.423	Weighted median	7	-0.0281354	0.0525677	0.592497		-0.131168	0.0748973	0.972257	0.87707	1.07777	0.972 (0.877-1.078)
FT7OrH	JPFHcI	Asthma	genus.Actinomyces.id.423	Inverse variance weighted (fixed effects)	7	-0.0340473	0.0377646	0.367287	0.880349	-0.108066	0.0399713	0.966526	0.897568	1.04078	0.967 (0.898-1.041)
FT7OrH	JPFHcI	Asthma	genus.Actinomyces.id.423	Simple mode	7	-0.0343855	0.0859199	0.702865		-0.202788	0.134017	0.966199	0.816451	1.14341	0.966 (0.816-1.143)
FT7OrH	JPFHcI	Asthma	genus.Actinomyces.id.423	Weighted mode	7	0.00672565	0.0689457	0.925467		-0.128408	0.141859	1.00675	0.879494	1.15241	1.007 (0.879-1.152)
GNp2YQ	JPFHcI	Asthma	genus..Ruminococcusgauvreauiigroup.id.11342	MR Egger	11	-0.294587	0.16933	0.115902		-0.626475	0.0373003	0.744839	0.534473	1.038	0.745 (0.534-1.038)
GNp2YQ	JPFHcI	Asthma	genus..Ruminococcusgauvreauiigroup.id.11342	Weighted median	11	-0.0367707	0.0566409	0.516215		-0.147787	0.0742454	0.963897	0.862615	1.07707	0.964 (0.863-1.077)
GNp2YQ	JPFHcI	Asthma	genus..Ruminococcusgauvreauiigroup.id.11342	Inverse variance weighted (fixed effects)	11	0.024663	0.0413543	0.550919	0.912292	-0.0563914	0.105717	1.02497	0.945169	1.11151	1.025 (0.945-1.112)
GNp2YQ	JPFHcI	Asthma	genus..Ruminococcusgauvreauiigroup.id.11342	Simple mode	11	-0.076569	0.108259	0.495547		-0.288757	0.135619	0.926289	0.749194	1.14525	0.926 (0.749-1.145)
GNp2YQ	JPFHcI	Asthma	genus..Ruminococcusgauvreauiigroup.id.11342	Weighted mode	11	-0.0816993	0.0916605	0.393696		-0.261354	0.0979554	0.921549	0.770008	1.10291	0.922 (0.77-1.103)
hUph1f	JPFHcI	Asthma	genus.RikenellaceaeRC9gutgroup.id.11191	MR Egger	11	-0.0549249	0.229633	0.81632		-0.505005	0.395156	0.946556	0.603502	1.48462	0.947 (0.604-1.485)
hUph1f	JPFHcI	Asthma	genus.RikenellaceaeRC9gutgroup.id.11191	Weighted median	11	-0.0166879	0.0331541	0.614722		-0.0816701	0.0482942	0.983451	0.921576	1.04948	0.983 (0.922-1.049)
hUph1f	JPFHcI	Asthma	genus.RikenellaceaeRC9gutgroup.id.11191	Inverse variance weighted (multiplicative random effects)	11	0.0170409	0.0351686	0.627996	0.912292	-0.0518895	0.0859713	1.01719	0.949434	1.08978	1.017 (0.949-1.09)
hUph1f	JPFHcI	Asthma	genus.RikenellaceaeRC9gutgroup.id.11191	Simple mode	11	-0.0449773	0.0557491	0.438559		-0.154246	0.064291	0.956019	0.857061	1.0664	0.956 (0.857-1.066)
hUph1f	JPFHcI	Asthma	genus.RikenellaceaeRC9gutgroup.id.11191	Weighted mode	11	-0.0481861	0.0520704	0.376548		-0.150244	0.0538719	0.952956	0.860498	1.05535	0.953 (0.86-1.055)
I2CEyx	JPFHcI	Asthma	genus.Tyzzerella3.id.11335	MR Egger	12	0.102396	0.222767	0.655593		-0.334226	0.539019	1.10782	0.715892	1.71432	1.108 (0.716-1.714)
I2CEyx	JPFHcI	Asthma	genus.Tyzzerella3.id.11335	Weighted median	12	-0.0107202	0.0405954	0.791723		-0.0902872	0.0688468	0.989337	0.913669	1.07127	0.989 (0.914-1.071)
I2CEyx	JPFHcI	Asthma	genus.Tyzzerella3.id.11335	Inverse variance weighted (multiplicative random effects)	12	-0.0249423	0.0387833	0.520147	0.912292	-0.100957	0.0510729	0.975366	0.903971	1.0524	0.975 (0.904-1.052)
I2CEyx	JPFHcI	Asthma	genus.Tyzzerella3.id.11335	Simple mode	12	0.089559	0.075517	0.26063		-0.0584544	0.237572	1.09369	0.943221	1.26817	1.094 (0.943-1.268)
I2CEyx	JPFHcI	Asthma	genus.Tyzzerella3.id.11335	Weighted mode	12	-0.0302704	0.0788038	0.708209		-0.184726	0.124185	0.970183	0.831332	1.13223	0.97 (0.831-1.132)
I5XXsr	JPFHcI	Asthma	genus.Prevotella9.id.11183	MR Egger	15	-0.00960596	0.0964574	0.922191		-0.198663	0.179451	0.99044	0.819827	1.19656	0.99 (0.82-1.197)
I5XXsr	JPFHcI	Asthma	genus.Prevotella9.id.11183	Weighted median	15	-0.0258414	0.0420113	0.538484		-0.108184	0.0565007	0.97449	0.897463	1.05813	0.974 (0.897-1.058)
I5XXsr	JPFHcI	Asthma	genus.Prevotella9.id.11183	Inverse variance weighted (fixed effects)	15	-0.0899413	0.0291514	0.00203332	0.0604912	-0.147078	-0.0328047	0.913985	0.863227	0.967728	0.914 (0.863-0.968)
I5XXsr	JPFHcI	Asthma	genus.Prevotella9.id.11183	Simple mode	15	-0.0160127	0.0782571	0.840816		-0.169397	0.137371	0.984115	0.844174	1.14725	0.984 (0.844-1.147)
I5XXsr	JPFHcI	Asthma	genus.Prevotella9.id.11183	Weighted mode	15	-0.0228009	0.057601	0.698188		-0.135699	0.090097	0.977457	0.873106	1.09428	0.977 (0.873-1.094)
iAhkfC	JPFHcI	Asthma	genus.Erysipelatoclostridium.id.11381	MR Egger	15	-0.229009	0.162177	0.181409		-0.546876	0.0888572	0.795321	0.578755	1.09292	0.795 (0.579-1.093)
iAhkfC	JPFHcI	Asthma	genus.Erysipelatoclostridium.id.11381	Weighted median	15	-0.0798241	0.048335	0.0986414		-0.174561	0.0149125	0.923279	0.839826	1.01502	0.923 (0.84-1.015)
iAhkfC	JPFHcI	Asthma	genus.Erysipelatoclostridium.id.11381	Inverse variance weighted (multiplicative random effects)	15	-0.0257002	0.0423748	0.544184	0.912292	-0.108755	0.0573544	0.974627	0.89695	1.05903	0.975 (0.897-1.059)
iAhkfC	JPFHcI	Asthma	genus.Erysipelatoclostridium.id.11381	Simple mode	15	-0.0862037	0.0864232	0.33547		-0.255593	0.0831858	0.917407	0.774457	1.08674	0.917 (0.774-1.087)
iAhkfC	JPFHcI	Asthma	genus.Erysipelatoclostridium.id.11381	Weighted mode	15	-0.0816907	0.0816569	0.334089		-0.241738	0.0783569	0.921557	0.785262	1.08151	0.922 (0.785-1.082)
iMGTCD	JPFHcI	Asthma	genus.Ruminiclostridium5.id.11355	MR Egger	11	-0.249284	0.201404	0.247133		-0.644036	0.145469	0.779359	0.525169	1.15658	0.779 (0.525-1.157)
iMGTCD	JPFHcI	Asthma	genus.Ruminiclostridium5.id.11355	Weighted median	11	-0.0184363	0.0642998	0.774323		-0.144464	0.107591	0.981733	0.865486	1.11359	0.982 (0.865-1.114)
iMGTCD	JPFHcI	Asthma	genus.Ruminiclostridium5.id.11355	Inverse variance weighted (fixed effects)	11	-0.0502782	0.0482123	0.297018	0.849388	-0.144774	0.044218	0.950965	0.865217	1.04521	0.951 (0.865-1.045)
iMGTCD	JPFHcI	Asthma	genus.Ruminiclostridium5.id.11355	Simple mode	11	0.0122257	0.10006	0.905174		-0.183891	0.208343	1.0123	0.832026	1.23164	1.012 (0.832-1.232)
iMGTCD	JPFHcI	Asthma	genus.Ruminiclostridium5.id.11355	Weighted mode	11	0.0102381	0.0954556	0.916708		-0.176855	0.197331	1.01029	0.837901	1.21815	1.01 (0.838-1.218)
iwPbIH	JPFHcI	Asthma	genus.Ruminiclostridium6.id.11356	MR Egger	15	-0.0929015	0.122452	0.46158		-0.332907	0.147104	0.911283	0.716837	1.15847	0.911 (0.717-1.158)
iwPbIH	JPFHcI	Asthma	genus.Ruminiclostridium6.id.11356	Weighted median	15	0.0492664	0.0539762	0.361378		-0.0565269	0.15506	1.0505	0.945041	1.16773	1.051 (0.945-1.168)
iwPbIH	JPFHcI	Asthma	genus.Ruminiclostridium6.id.11356	Inverse variance weighted (fixed effects)	15	-0.0221693	0.0373026	0.552306	0.912292	-0.0952824	0.0509439	0.978075	0.909116	1.05226	0.978 (0.909-1.052)
iwPbIH	JPFHcI	Asthma	genus.Ruminiclostridium6.id.11356	Simple mode	15	0.0783692	0.092089	0.409081		-0.102125	0.258864	1.08152	0.902916	1.29546	1.082 (0.903-1.295)
iwPbIH	JPFHcI	Asthma	genus.Ruminiclostridium6.id.11356	Weighted mode	15	0.0733115	0.0781319	0.363995		-0.0798271	0.22645	1.07607	0.923276	1.25414	1.076 (0.923-1.254)
j4g0ZV	JPFHcI	Asthma	genus.CandidatusSoleaferrea.id.11350	MR Egger	9	0.187075	0.373724	0.632026		-0.545423	0.919573	1.20572	0.579596	2.50822	1.206 (0.58-2.508)
j4g0ZV	JPFHcI	Asthma	genus.CandidatusSoleaferrea.id.11350	Weighted median	9	-0.00884553	0.0460596	0.847707		-0.0991224	0.0814313	0.991193	0.905632	1.08484	0.991 (0.906-1.085)
j4g0ZV	JPFHcI	Asthma	genus.CandidatusSoleaferrea.id.11350	Inverse variance weighted (fixed effects)	9	-0.00318475	0.0318395	0.920324	0.969191	-0.0655902	0.0592207	0.99682	0.936515	1.06101	0.997 (0.937-1.061)
j4g0ZV	JPFHcI	Asthma	genus.CandidatusSoleaferrea.id.11350	Simple mode	9	0.0663901	0.0759707	0.407645		-0.0825126	0.215293	1.06864	0.9208	1.24022	1.069 (0.921-1.24)
j4g0ZV	JPFHcI	Asthma	genus.CandidatusSoleaferrea.id.11350	Weighted mode	9	0.0571836	0.0743115	0.463702		-0.0884669	0.202834	1.05885	0.915333	1.22487	1.059 (0.915-1.225)
j87dXS	JPFHcI	Asthma	genus.Eisenbergiella.id.11304	MR Egger	11	-0.100004	0.215386	0.653458		-0.522161	0.322153	0.904834	0.593237	1.3801	0.905 (0.593-1.38)
j87dXS	JPFHcI	Asthma	genus.Eisenbergiella.id.11304	Weighted median	11	-0.0326737	0.0398868	0.412694		-0.110852	0.0455044	0.967854	0.895071	1.04656	0.968 (0.895-1.047)
j87dXS	JPFHcI	Asthma	genus.Eisenbergiella.id.11304	Inverse variance weighted (fixed effects)	11	-0.039209	0.0277407	0.157535	0.748451	-0.0935809	0.0151628	0.96155	0.910664	1.01528	0.962 (0.911-1.015)
j87dXS	JPFHcI	Asthma	genus.Eisenbergiella.id.11304	Simple mode	11	-0.0232859	0.0715366	0.751504		-0.163498	0.116926	0.976983	0.849169	1.12404	0.977 (0.849-1.124)
j87dXS	JPFHcI	Asthma	genus.Eisenbergiella.id.11304	Weighted mode	11	-0.020925	0.0655422	0.756099		-0.149388	0.107538	0.979292	0.861235	1.11353	0.979 (0.861-1.114)
JHChB7	JPFHcI	Asthma	genus.Adlercreutzia.id.812	MR Egger	8	-0.302154	0.312382	0.37077		-0.914422	0.310115	0.739225	0.400748	1.36358	0.739 (0.401-1.364)
JHChB7	JPFHcI	Asthma	genus.Adlercreutzia.id.812	Weighted median	8	0.0268248	0.061117	0.660728		-0.0929645	0.146614	1.02719	0.911226	1.15791	1.027 (0.911-1.158)
JHChB7	JPFHcI	Asthma	genus.Adlercreutzia.id.812	Inverse variance weighted (multiplicative random effects)	8	0.0157615	0.0704091	0.822869	0.929852	-0.12224	0.153763	1.01589	0.884936	1.16621	1.016 (0.885-1.166)
JHChB7	JPFHcI	Asthma	genus.Adlercreutzia.id.812	Simple mode	8	0.15652	0.163006	0.368935		-0.162973	0.476013	1.16943	0.849614	1.60964	1.169 (0.85-1.61)
JHChB7	JPFHcI	Asthma	genus.Adlercreutzia.id.812	Weighted mode	8	0.146908	0.142191	0.335891		-0.131787	0.425603	1.15825	0.876528	1.53051	1.158 (0.877-1.531)
jJC3Fm	JPFHcI	Asthma	genus.Enterorhabdus.id.820	MR Egger	6	0.118994	0.131906	0.418007		-0.139541	0.37753	1.12636	0.869757	1.45868	1.126 (0.87-1.459)
jJC3Fm	JPFHcI	Asthma	genus.Enterorhabdus.id.820	Weighted median	6	0.0256229	0.0594455	0.666445		-0.0908902	0.142136	1.02595	0.913118	1.15273	1.026 (0.913-1.153)
jJC3Fm	JPFHcI	Asthma	genus.Enterorhabdus.id.820	Inverse variance weighted (fixed effects)	6	0.0110075	0.0442751	0.803657	0.926517	-0.0757716	0.0977866	1.01107	0.927028	1.10273	1.011 (0.927-1.103)
jJC3Fm	JPFHcI	Asthma	genus.Enterorhabdus.id.820	Simple mode	6	0.0124669	0.0858784	0.890247		-0.155855	0.180789	1.01254	0.855684	1.19816	1.013 (0.856-1.198)
jJC3Fm	JPFHcI	Asthma	genus.Enterorhabdus.id.820	Weighted mode	6	0.0232509	0.0782128	0.778209		-0.130046	0.176548	1.02352	0.878055	1.19309	1.024 (0.878-1.193)
jUcEpg	JPFHcI	Asthma	genus.Butyricimonas.id.945	MR Egger	13	-0.0772649	0.161277	0.641262		-0.393367	0.238838	0.925645	0.674781	1.26977	0.926 (0.675-1.27)
jUcEpg	JPFHcI	Asthma	genus.Butyricimonas.id.945	Weighted median	13	0.086331	0.0534723	0.10642		-0.0184749	0.191137	1.09017	0.981695	1.21063	1.09 (0.982-1.211)
jUcEpg	JPFHcI	Asthma	genus.Butyricimonas.id.945	Inverse variance weighted (fixed effects)	13	0.126976	0.0374106	0.000688514	0.0273111	0.053651	0.200301	1.13539	1.05512	1.22177	1.135 (1.055-1.222)
jUcEpg	JPFHcI	Asthma	genus.Butyricimonas.id.945	Simple mode	13	0.0580605	0.0818837	0.491833		-0.102432	0.218553	1.05978	0.90264	1.24427	1.06 (0.903-1.244)
jUcEpg	JPFHcI	Asthma	genus.Butyricimonas.id.945	Weighted mode	13	0.0801995	0.0843396	0.360409		-0.0851061	0.245505	1.0835	0.918415	1.27827	1.084 (0.918-1.278)
kjA5PB	JPFHcI	Asthma	genus.RuminococcaceaeUCG010.id.11367	MR Egger	6	0.00528516	0.142901	0.972269		-0.274801	0.285371	1.0053	0.759724	1.33026	1.005 (0.76-1.33)
kjA5PB	JPFHcI	Asthma	genus.RuminococcaceaeUCG010.id.11367	Weighted median	6	-0.0285991	0.0643012	0.656488		-0.154629	0.0974313	0.971806	0.856733	1.10234	0.972 (0.857-1.102)
kjA5PB	JPFHcI	Asthma	genus.RuminococcaceaeUCG010.id.11367	Inverse variance weighted (fixed effects)	6	-0.0284404	0.0520005	0.58443	0.912292	-0.130361	0.0734806	0.97196	0.877778	1.07625	0.972 (0.878-1.076)
kjA5PB	JPFHcI	Asthma	genus.RuminococcaceaeUCG010.id.11367	Simple mode	6	-0.0632823	0.0824858	0.477611		-0.224954	0.0983898	0.938678	0.798553	1.10339	0.939 (0.799-1.103)
kjA5PB	JPFHcI	Asthma	genus.RuminococcaceaeUCG010.id.11367	Weighted mode	6	-0.0157881	0.0762293	0.844092		-0.165198	0.133621	0.984336	0.847726	1.14296	0.984 (0.848-1.143)
LCZ8yH	JPFHcI	Asthma	genus.Prevotella7.id.11182	MR Egger	11	-0.112052	0.141586	0.449061		-0.389559	0.165456	0.893998	0.677355	1.17993	0.894 (0.677-1.18)
LCZ8yH	JPFHcI	Asthma	genus.Prevotella7.id.11182	Weighted median	11	-0.0182158	0.0308924	0.555423		-0.0787649	0.0423333	0.981949	0.924257	1.04324	0.982 (0.924-1.043)
LCZ8yH	JPFHcI	Asthma	genus.Prevotella7.id.11182	Inverse variance weighted (fixed effects)	11	-0.0187009	0.0227109	0.410261	0.912292	-0.0632143	0.0258124	0.981473	0.938742	1.02615	0.981 (0.939-1.026)
LCZ8yH	JPFHcI	Asthma	genus.Prevotella7.id.11182	Simple mode	11	-0.0166998	0.0484577	0.737513		-0.111677	0.0782773	0.983439	0.894333	1.08142	0.983 (0.894-1.081)
LCZ8yH	JPFHcI	Asthma	genus.Prevotella7.id.11182	Weighted mode	11	-0.0147023	0.0486243	0.76857		-0.110006	0.0806013	0.985405	0.895829	1.08394	0.985 (0.896-1.084)
lJcL8y	JPFHcI	Asthma	genus.RuminococcaceaeUCG003.id.11361	MR Egger	12	0.00264127	0.229193	0.991032		-0.446578	0.451861	1.00264	0.639814	1.57123	1.003 (0.64-1.571)
lJcL8y	JPFHcI	Asthma	genus.RuminococcaceaeUCG003.id.11361	Weighted median	12	0.0114095	0.0647528	0.860136		-0.115506	0.138325	1.01147	0.890915	1.14835	1.011 (0.891-1.148)
lJcL8y	JPFHcI	Asthma	genus.RuminococcaceaeUCG003.id.11361	Inverse variance weighted (multiplicative random effects)	12	0.0124511	0.0666071	0.851713	0.929852	-0.118099	0.143001	1.01253	0.888608	1.15373	1.013 (0.889-1.154)
lJcL8y	JPFHcI	Asthma	genus.RuminococcaceaeUCG003.id.11361	Simple mode	12	-0.069057	0.131351	0.609502		-0.326506	0.188392	0.933273	0.72144	1.20731	0.933 (0.721-1.207)
lJcL8y	JPFHcI	Asthma	genus.RuminococcaceaeUCG003.id.11361	Weighted mode	12	-8.13708e-05	0.110335	0.999425		-0.216338	0.216175	0.999919	0.805463	1.24132	1 (0.805-1.241)
LKYg6S	JPFHcI	Asthma	genus.Terrisporobacter.id.11348	MR Egger	5	-0.00514329	0.140986	0.973191		-0.281476	0.27119	0.99487	0.754669	1.31152	0.995 (0.755-1.312)
LKYg6S	JPFHcI	Asthma	genus.Terrisporobacter.id.11348	Weighted median	5	0.030879	0.0589537	0.600429		-0.0846703	0.146428	1.03136	0.918815	1.15769	1.031 (0.919-1.158)
LKYg6S	JPFHcI	Asthma	genus.Terrisporobacter.id.11348	Inverse variance weighted (fixed effects)	5	0.0263608	0.0466684	0.572173	0.912292	-0.0651092	0.117831	1.02671	0.936965	1.12505	1.027 (0.937-1.125)
LKYg6S	JPFHcI	Asthma	genus.Terrisporobacter.id.11348	Simple mode	5	0.063397	0.0761483	0.451921		-0.0858537	0.212648	1.06545	0.917728	1.23695	1.065 (0.918-1.237)
LKYg6S	JPFHcI	Asthma	genus.Terrisporobacter.id.11348	Weighted mode	5	0.0594221	0.0786497	0.491982		-0.0947312	0.213576	1.06122	0.909617	1.2381	1.061 (0.91-1.238)
MpL626	JPFHcI	Asthma	genus.Lachnoclostridium.id.11308	MR Egger	13	-0.302897	0.197705	0.153747		-0.690399	0.0846056	0.738675	0.501376	1.08829	0.739 (0.501-1.088)
MpL626	JPFHcI	Asthma	genus.Lachnoclostridium.id.11308	Weighted median	13	-0.0417662	0.0655473	0.524		-0.170239	0.0867066	0.959094	0.843463	1.09058	0.959 (0.843-1.091)
MpL626	JPFHcI	Asthma	genus.Lachnoclostridium.id.11308	Inverse variance weighted (multiplicative random effects)	13	0.0255367	0.0628426	0.684478	0.912292	-0.0976348	0.148708	1.02587	0.90698	1.16033	1.026 (0.907-1.16)
MpL626	JPFHcI	Asthma	genus.Lachnoclostridium.id.11308	Simple mode	13	-0.0801598	0.134736	0.562934		-0.344242	0.183922	0.922969	0.708757	1.20192	0.923 (0.709-1.202)
MpL626	JPFHcI	Asthma	genus.Lachnoclostridium.id.11308	Weighted mode	13	-0.0925758	0.102119	0.382487		-0.292728	0.107577	0.91158	0.746225	1.11358	0.912 (0.746-1.114)
mz9jd0	JPFHcI	Asthma	genus.Barnesiella.id.944	MR Egger	12	0.0852732	0.245855	0.735897		-0.396602	0.567149	1.08901	0.672601	1.76323	1.089 (0.673-1.763)
mz9jd0	JPFHcI	Asthma	genus.Barnesiella.id.944	Weighted median	12	0.0249553	0.0622779	0.688634		-0.0971093	0.14702	1.02527	0.907457	1.15838	1.025 (0.907-1.158)
mz9jd0	JPFHcI	Asthma	genus.Barnesiella.id.944	Inverse variance weighted (multiplicative random effects)	12	0.0407156	0.057142	0.476135	0.912292	-0.0712828	0.152714	1.04156	0.931199	1.16499	1.042 (0.931-1.165)
mz9jd0	JPFHcI	Asthma	genus.Barnesiella.id.944	Simple mode	12	-0.0800954	0.131263	0.554134		-0.337372	0.177181	0.923028	0.713643	1.19385	0.923 (0.714-1.194)
mz9jd0	JPFHcI	Asthma	genus.Barnesiella.id.944	Weighted mode	12	-0.105422	0.134722	0.45043		-0.369477	0.158633	0.899945	0.691095	1.17191	0.9 (0.691-1.172)
nIesEv	JPFHcI	Asthma	genus.Peptococcus.id.2037	MR Egger	12	0.0527578	0.0977101	0.601053		-0.138754	0.24427	1.05417	0.870442	1.27669	1.054 (0.87-1.277)
nIesEv	JPFHcI	Asthma	genus.Peptococcus.id.2037	Weighted median	12	0.00173128	0.0330282	0.958195		-0.063004	0.0664665	1.00173	0.93894	1.06873	1.002 (0.939-1.069)
nIesEv	JPFHcI	Asthma	genus.Peptococcus.id.2037	Inverse variance weighted (fixed effects)	12	-0.0113303	0.0254216	0.655817	0.912292	-0.0611567	0.0384961	0.988734	0.940676	1.03925	0.989 (0.941-1.039)
nIesEv	JPFHcI	Asthma	genus.Peptococcus.id.2037	Simple mode	12	0.0155195	0.0550192	0.783123		-0.0923181	0.123357	1.01564	0.911815	1.13129	1.016 (0.912-1.131)
nIesEv	JPFHcI	Asthma	genus.Peptococcus.id.2037	Weighted mode	12	0.0063673	0.0541673	0.908544		-0.0998006	0.112535	1.00639	0.905018	1.11911	1.006 (0.905-1.119)
nnD7ru	JPFHcI	Asthma	genus..Eubacteriumoxidoreducensgroup.id.11339	MR Egger	5	0.0692677	0.148691	0.67306		-0.222167	0.360702	1.07172	0.800782	1.43434	1.072 (0.801-1.434)
nnD7ru	JPFHcI	Asthma	genus..Eubacteriumoxidoreducensgroup.id.11339	Weighted median	5	-0.0245718	0.0499215	0.622572		-0.122418	0.0732743	0.975728	0.884779	1.07603	0.976 (0.885-1.076)
nnD7ru	JPFHcI	Asthma	genus..Eubacteriumoxidoreducensgroup.id.11339	Inverse variance weighted (fixed effects)	5	-0.000648657	0.0399523	0.987046	0.987046	-0.0789551	0.0776578	0.999352	0.924081	1.08075	0.999 (0.924-1.081)
nnD7ru	JPFHcI	Asthma	genus..Eubacteriumoxidoreducensgroup.id.11339	Simple mode	5	-0.0313049	0.0621133	0.640757		-0.153047	0.0904371	0.96918	0.858089	1.09465	0.969 (0.858-1.095)
nnD7ru	JPFHcI	Asthma	genus..Eubacteriumoxidoreducensgroup.id.11339	Weighted mode	5	-0.0303131	0.0669964	0.674392		-0.161626	0.101	0.970142	0.850759	1.10628	0.97 (0.851-1.106)
NqdTjG	JPFHcI	Asthma	genus.FamilyXIIIAD3011group.id.11293	MR Egger	13	-0.347956	0.278304	0.237142		-0.893431	0.197519	0.70613	0.409249	1.21838	0.706 (0.409-1.218)
NqdTjG	JPFHcI	Asthma	genus.FamilyXIIIAD3011group.id.11293	Weighted median	13	-0.0593729	0.0588663	0.313164		-0.174751	0.0560051	0.942355	0.839666	1.0576	0.942 (0.84-1.058)
NqdTjG	JPFHcI	Asthma	genus.FamilyXIIIAD3011group.id.11293	Inverse variance weighted (multiplicative random effects)	13	-0.0531129	0.059124	0.369009	0.880349	-0.168996	0.06277	0.948273	0.844512	1.06478	0.948 (0.845-1.065)
NqdTjG	JPFHcI	Asthma	genus.FamilyXIIIAD3011group.id.11293	Simple mode	13	-0.0567749	0.0868522	0.525636		-0.227005	0.113455	0.944807	0.796917	1.12014	0.945 (0.797-1.12)
NqdTjG	JPFHcI	Asthma	genus.FamilyXIIIAD3011group.id.11293	Weighted mode	13	-0.0593356	0.078542	0.464542		-0.213278	0.0946067	0.94239	0.807932	1.09923	0.942 (0.808-1.099)
OhSZ6N	JPFHcI	Asthma	genus.RuminococcaceaeUCG002.id.11360	MR Egger	20	-0.0986459	0.0844168	0.257826		-0.264103	0.0668109	0.906063	0.767895	1.06909	0.906 (0.768-1.069)
OhSZ6N	JPFHcI	Asthma	genus.RuminococcaceaeUCG002.id.11360	Weighted median	20	-0.0228241	0.0430473	0.595966		-0.107197	0.0615487	0.977434	0.898349	1.06348	0.977 (0.898-1.063)
OhSZ6N	JPFHcI	Asthma	genus.RuminococcaceaeUCG002.id.11360	Inverse variance weighted (fixed effects)	20	-0.0334114	0.0319012	0.294942	0.849388	-0.0959378	0.0291149	0.967141	0.908521	1.02954	0.967 (0.909-1.03)
OhSZ6N	JPFHcI	Asthma	genus.RuminococcaceaeUCG002.id.11360	Simple mode	20	0.0245489	0.0783409	0.757421		-0.128999	0.178097	1.02485	0.878975	1.19494	1.025 (0.879-1.195)
OhSZ6N	JPFHcI	Asthma	genus.RuminococcaceaeUCG002.id.11360	Weighted mode	20	-0.00043419	0.0632829	0.994597		-0.124469	0.1236	0.999566	0.882966	1.13156	1 (0.883-1.132)
olDlSu	JPFHcI	Asthma	genus..Eubacteriumnodatumgroup.id.11297	MR Egger	11	0.0750114	0.0972864	0.460447		-0.11567	0.265693	1.0779	0.890769	1.30433	1.078 (0.891-1.304)
olDlSu	JPFHcI	Asthma	genus..Eubacteriumnodatumgroup.id.11297	Weighted median	11	-0.0283909	0.0298827	0.342072		-0.0869611	0.0301792	0.972008	0.916713	1.03064	0.972 (0.917-1.031)
olDlSu	JPFHcI	Asthma	genus..Eubacteriumnodatumgroup.id.11297	Inverse variance weighted (fixed effects)	11	-0.0369876	0.0218412	0.0903646	0.716893	-0.0797964	0.00582118	0.963688	0.923304	1.00584	0.964 (0.923-1.006)
olDlSu	JPFHcI	Asthma	genus..Eubacteriumnodatumgroup.id.11297	Simple mode	11	-0.0101422	0.0487197	0.839272		-0.105633	0.0853484	0.989909	0.899755	1.0891	0.99 (0.9-1.089)
olDlSu	JPFHcI	Asthma	genus..Eubacteriumnodatumgroup.id.11297	Weighted mode	11	-0.0167721	0.0450172	0.717242		-0.105006	0.0714616	0.983368	0.900319	1.07408	0.983 (0.9-1.074)
OtCSo3	JPFHcI	Asthma	genus.Alloprevotella.id.961	MR Egger	5	-0.474734	0.294942	0.205865		-1.05282	0.103353	0.62205	0.348952	1.10888	0.622 (0.349-1.109)
OtCSo3	JPFHcI	Asthma	genus.Alloprevotella.id.961	Weighted median	5	-0.0389147	0.0455778	0.393212		-0.128247	0.0504179	0.961833	0.879636	1.05171	0.962 (0.88-1.052)
OtCSo3	JPFHcI	Asthma	genus.Alloprevotella.id.961	Inverse variance weighted (fixed effects)	5	-0.0307512	0.0303851	0.311515	0.849388	-0.090306	0.0288036	0.969717	0.913652	1.02922	0.97 (0.914-1.029)
OtCSo3	JPFHcI	Asthma	genus.Alloprevotella.id.961	Simple mode	5	-0.0802716	0.0702882	0.317159		-0.218037	0.0574933	0.922866	0.804096	1.05918	0.923 (0.804-1.059)
OtCSo3	JPFHcI	Asthma	genus.Alloprevotella.id.961	Weighted mode	5	-0.0759221	0.0684774	0.329723		-0.210138	0.0582937	0.926888	0.810473	1.06003	0.927 (0.81-1.06)
P9709V	JPFHcI	Asthma	genus..Eubacteriumhalliigroup.id.11338	MR Egger	14	0.0319088	0.0805687	0.699024		-0.126006	0.189823	1.03242	0.88161	1.20904	1.032 (0.882-1.209)
P9709V	JPFHcI	Asthma	genus..Eubacteriumhalliigroup.id.11338	Weighted median	14	-0.00134828	0.0535842	0.979926		-0.106373	0.103677	0.998653	0.899089	1.10924	0.999 (0.899-1.109)
P9709V	JPFHcI	Asthma	genus..Eubacteriumhalliigroup.id.11338	Inverse variance weighted (fixed effects)	14	-0.0274055	0.0371314	0.460473	0.912292	-0.100183	0.0453721	0.972967	0.904672	1.04642	0.973 (0.905-1.046)
P9709V	JPFHcI	Asthma	genus..Eubacteriumhalliigroup.id.11338	Simple mode	14	0.0537793	0.0948626	0.580427		-0.132151	0.23971	1.05525	0.876208	1.27088	1.055 (0.876-1.271)
P9709V	JPFHcI	Asthma	genus..Eubacteriumhalliigroup.id.11338	Weighted mode	14	0.0578222	0.0860874	0.513554		-0.110909	0.226554	1.05953	0.89502	1.25427	1.06 (0.895-1.254)
pCXx5P	JPFHcI	Asthma	genus.Phascolarctobacterium.id.2168	MR Egger	8	0.251169	0.306253	0.443493		-0.349088	0.851425	1.28553	0.705331	2.34298	1.286 (0.705-2.343)
pCXx5P	JPFHcI	Asthma	genus.Phascolarctobacterium.id.2168	Weighted median	8	0.0914418	0.0684921	0.181853		-0.0428028	0.225686	1.09575	0.9581	1.25318	1.096 (0.958-1.253)
pCXx5P	JPFHcI	Asthma	genus.Phascolarctobacterium.id.2168	Inverse variance weighted (fixed effects)	8	0.0180783	0.0453582	0.690213	0.912292	-0.0708238	0.10698	1.01824	0.931626	1.11291	1.018 (0.932-1.113)
pCXx5P	JPFHcI	Asthma	genus.Phascolarctobacterium.id.2168	Simple mode	8	0.106624	0.104381	0.34102		-0.097962	0.31121	1.11252	0.906683	1.36508	1.113 (0.907-1.365)
pCXx5P	JPFHcI	Asthma	genus.Phascolarctobacterium.id.2168	Weighted mode	8	0.116896	0.0899651	0.234978		-0.0594353	0.293228	1.124	0.942297	1.34075	1.124 (0.942-1.341)
PGlGHi	JPFHcI	Asthma	genus.LachnospiraceaeUCG008.id.11328	MR Egger	10	0.22072	0.155323	0.19309		-0.083713	0.525152	1.24697	0.919695	1.69072	1.247 (0.92-1.691)
PGlGHi	JPFHcI	Asthma	genus.LachnospiraceaeUCG008.id.11328	Weighted median	10	0.0449667	0.0419791	0.284093		-0.0373123	0.127246	1.04599	0.963375	1.1357	1.046 (0.963-1.136)
PGlGHi	JPFHcI	Asthma	genus.LachnospiraceaeUCG008.id.11328	Inverse variance weighted (fixed effects)	10	0.0146847	0.0306952	0.632362	0.912292	-0.0454779	0.0748474	1.01479	0.955541	1.07772	1.015 (0.956-1.078)
PGlGHi	JPFHcI	Asthma	genus.LachnospiraceaeUCG008.id.11328	Simple mode	10	0.0581279	0.0783297	0.47695		-0.0953983	0.211654	1.05985	0.909011	1.23572	1.06 (0.909-1.236)
PGlGHi	JPFHcI	Asthma	genus.LachnospiraceaeUCG008.id.11328	Weighted mode	10	0.0554605	0.0781618	0.495947		-0.0977365	0.208658	1.05703	0.906888	1.23202	1.057 (0.907-1.232)
q1bO5E	JPFHcI	Asthma	genus.Lactobacillus.id.1837	MR Egger	8	0.00742585	0.106852	0.946853		-0.202004	0.216856	1.00745	0.817091	1.24217	1.007 (0.817-1.242)
q1bO5E	JPFHcI	Asthma	genus.Lactobacillus.id.1837	Weighted median	8	8.24701e-05	0.042152	0.998439		-0.0825354	0.0827003	1.00008	0.920779	1.08622	1 (0.921-1.086)
q1bO5E	JPFHcI	Asthma	genus.Lactobacillus.id.1837	Inverse variance weighted (fixed effects)	8	0.01375	0.0312056	0.659483	0.912292	-0.0474129	0.0749129	1.01384	0.953694	1.07779	1.014 (0.954-1.078)
q1bO5E	JPFHcI	Asthma	genus.Lactobacillus.id.1837	Simple mode	8	0.00276986	0.0579718	0.963227		-0.110855	0.116395	1.00277	0.895069	1.12344	1.003 (0.895-1.123)
q1bO5E	JPFHcI	Asthma	genus.Lactobacillus.id.1837	Weighted mode	8	0.000196482	0.05083	0.997024		-0.0994303	0.0998233	1.0002	0.905353	1.10498	1 (0.905-1.105)
Q3dvBY	JPFHcI	Asthma	genus.Methanobrevibacter.id.123	MR Egger	6	-0.208288	0.196647	0.349232		-0.593716	0.17714	0.811973	0.552271	1.1938	0.812 (0.552-1.194)
Q3dvBY	JPFHcI	Asthma	genus.Methanobrevibacter.id.123	Weighted median	6	0.040636	0.0465882	0.383078		-0.0506768	0.131949	1.04147	0.950586	1.14105	1.041 (0.951-1.141)
Q3dvBY	JPFHcI	Asthma	genus.Methanobrevibacter.id.123	Inverse variance weighted (multiplicative random effects)	6	0.0261639	0.0549656	0.634071	0.912292	-0.0815687	0.133896	1.02651	0.921669	1.14327	1.027 (0.922-1.143)
Q3dvBY	JPFHcI	Asthma	genus.Methanobrevibacter.id.123	Simple mode	6	0.0974084	0.0616021	0.174662		-0.0233316	0.218148	1.10231	0.976938	1.24377	1.102 (0.977-1.244)
Q3dvBY	JPFHcI	Asthma	genus.Methanobrevibacter.id.123	Weighted mode	6	0.061919	0.0624749	0.367144		-0.0605318	0.18437	1.06388	0.941264	1.20246	1.064 (0.941-1.202)
Q46NVk	JPFHcI	Asthma	genus.Intestinibacter.id.11345	MR Egger	15	-0.0287921	0.110799	0.799044		-0.245959	0.188375	0.971618	0.781954	1.20729	0.972 (0.782-1.207)
Q46NVk	JPFHcI	Asthma	genus.Intestinibacter.id.11345	Weighted median	15	0.00502882	0.047644	0.915939		-0.0883534	0.0984111	1.00504	0.915437	1.10342	1.005 (0.915-1.103)
Q46NVk	JPFHcI	Asthma	genus.Intestinibacter.id.11345	Inverse variance weighted (fixed effects)	15	0.00931509	0.0340867	0.784641	0.924478	-0.0574949	0.0761251	1.00936	0.944127	1.0791	1.009 (0.944-1.079)
Q46NVk	JPFHcI	Asthma	genus.Intestinibacter.id.11345	Simple mode	15	-0.0113508	0.0742621	0.880699		-0.156905	0.134203	0.988713	0.854786	1.14362	0.989 (0.855-1.144)
Q46NVk	JPFHcI	Asthma	genus.Intestinibacter.id.11345	Weighted mode	15	0.0133074	0.0783615	0.86758		-0.140281	0.166896	1.0134	0.869114	1.18163	1.013 (0.869-1.182)
qE3Gq8	JPFHcI	Asthma	genus..Ruminococcustorquesgroup.id.14377	MR Egger	7	0.00306296	0.30777	0.992444		-0.600166	0.606292	1.00307	0.54872	1.83362	1.003 (0.549-1.834)
qE3Gq8	JPFHcI	Asthma	genus..Ruminococcustorquesgroup.id.14377	Weighted median	7	-0.12103	0.0946219	0.200865		-0.306489	0.0644289	0.886007	0.736027	1.06655	0.886 (0.736-1.067)
qE3Gq8	JPFHcI	Asthma	genus..Ruminococcustorquesgroup.id.14377	Inverse variance weighted (fixed effects)	7	-0.132594	0.0650123	0.0413986	0.575087	-0.260018	-0.0051695	0.875821	0.771038	0.994844	0.876 (0.771-0.995)
qE3Gq8	JPFHcI	Asthma	genus..Ruminococcustorquesgroup.id.14377	Simple mode	7	-0.0124745	0.14006	0.931928		-0.286992	0.262043	0.987603	0.750518	1.29958	0.988 (0.751-1.3)
qE3Gq8	JPFHcI	Asthma	genus..Ruminococcustorquesgroup.id.14377	Weighted mode	7	-0.0187857	0.124726	0.885214		-0.263248	0.225676	0.98139	0.768551	1.25317	0.981 (0.769-1.253)
qENAoR	JPFHcI	Asthma	genus.Victivallis.id.2256	MR Egger	10	-0.160827	0.180678	0.39937		-0.514956	0.193301	0.851439	0.597527	1.21325	0.851 (0.598-1.213)
qENAoR	JPFHcI	Asthma	genus.Victivallis.id.2256	Weighted median	10	0.0277203	0.0307608	0.367504		-0.0325708	0.0880115	1.02811	0.967954	1.092	1.028 (0.968-1.092)
qENAoR	JPFHcI	Asthma	genus.Victivallis.id.2256	Inverse variance weighted (fixed effects)	10	0.0336594	0.0233477	0.1494	0.748451	-0.0121022	0.079421	1.03423	0.987971	1.08266	1.034 (0.988-1.083)
qENAoR	JPFHcI	Asthma	genus.Victivallis.id.2256	Simple mode	10	0.0204898	0.0500179	0.691642		-0.0775453	0.118525	1.0207	0.925385	1.12583	1.021 (0.925-1.126)
qENAoR	JPFHcI	Asthma	genus.Victivallis.id.2256	Weighted mode	10	0.0196426	0.0452429	0.674395		-0.0690335	0.108319	1.01984	0.933295	1.1144	1.02 (0.933-1.114)
QGrGNV	JPFHcI	Asthma	genus.Haemophilus.id.3698	MR Egger	9	-0.0140331	0.0970722	0.889129		-0.204295	0.176228	0.986065	0.815222	1.19271	0.986 (0.815-1.193)
QGrGNV	JPFHcI	Asthma	genus.Haemophilus.id.3698	Weighted median	9	-0.0498671	0.0471406	0.290129		-0.142263	0.0425285	0.951356	0.867393	1.04345	0.951 (0.867-1.043)
QGrGNV	JPFHcI	Asthma	genus.Haemophilus.id.3698	Inverse variance weighted (fixed effects)	9	-0.0503449	0.0336983	0.135178	0.748451	-0.116393	0.0157038	0.950901	0.890125	1.01583	0.951 (0.89-1.016)
QGrGNV	JPFHcI	Asthma	genus.Haemophilus.id.3698	Simple mode	9	-0.0950101	0.075287	0.242506		-0.242573	0.0525524	0.909364	0.784607	1.05396	0.909 (0.785-1.054)
QGrGNV	JPFHcI	Asthma	genus.Haemophilus.id.3698	Weighted mode	9	-0.0468025	0.060147	0.458883		-0.164691	0.0710857	0.954276	0.848156	1.07367	0.954 (0.848-1.074)
QjakFr	JPFHcI	Asthma	genus.LachnospiraceaeFCS020group.id.11314	MR Egger	12	-0.166657	0.113896	0.174112		-0.389893	0.0565788	0.84649	0.677129	1.05821	0.846 (0.677-1.058)
QjakFr	JPFHcI	Asthma	genus.LachnospiraceaeFCS020group.id.11314	Weighted median	12	-0.0369175	0.056604	0.514268		-0.147861	0.0740264	0.963756	0.862551	1.07684	0.964 (0.863-1.077)
QjakFr	JPFHcI	Asthma	genus.LachnospiraceaeFCS020group.id.11314	Inverse variance weighted (fixed effects)	12	-0.0493078	0.0391232	0.207554	0.748451	-0.125989	0.0273737	0.951888	0.881624	1.02775	0.952 (0.882-1.028)
QjakFr	JPFHcI	Asthma	genus.LachnospiraceaeFCS020group.id.11314	Simple mode	12	-0.0639663	0.0939996	0.510261		-0.248206	0.120273	0.938037	0.7802	1.1278	0.938 (0.78-1.128)
QjakFr	JPFHcI	Asthma	genus.LachnospiraceaeFCS020group.id.11314	Weighted mode	12	-0.0489554	0.101041	0.637529		-0.246996	0.149086	0.952224	0.781144	1.16077	0.952 (0.781-1.161)
Qyd7XB	JPFHcI	Asthma	genus..Eubacteriumxylanophilumgroup.id.14375	MR Egger	9	-0.127243	0.127506	0.351549		-0.377154	0.122669	0.88052	0.68581	1.13051	0.881 (0.686-1.131)
Qyd7XB	JPFHcI	Asthma	genus..Eubacteriumxylanophilumgroup.id.14375	Weighted median	9	-0.0253885	0.0566986	0.654312		-0.136518	0.0857408	0.974931	0.872391	1.08952	0.975 (0.872-1.09)
Qyd7XB	JPFHcI	Asthma	genus..Eubacteriumxylanophilumgroup.id.14375	Inverse variance weighted (fixed effects)	9	-0.00107434	0.0427162	0.979935	0.987046	-0.0847981	0.0826495	0.998926	0.918698	1.08616	0.999 (0.919-1.086)
Qyd7XB	JPFHcI	Asthma	genus..Eubacteriumxylanophilumgroup.id.14375	Simple mode	9	-0.0245591	0.098291	0.808991		-0.21721	0.168091	0.97574	0.804761	1.18304	0.976 (0.805-1.183)
Qyd7XB	JPFHcI	Asthma	genus..Eubacteriumxylanophilumgroup.id.14375	Weighted mode	9	-0.0668818	0.102617	0.532828		-0.268011	0.134248	0.935306	0.764899	1.14368	0.935 (0.765-1.144)
R6RQXL	JPFHcI	Asthma	genus..Ruminococcusgnavusgroup.id.14376	MR Egger	11	0.124121	0.166627	0.475331		-0.202468	0.450711	1.13215	0.816712	1.56943	1.132 (0.817-1.569)
R6RQXL	JPFHcI	Asthma	genus..Ruminococcusgnavusgroup.id.14376	Weighted median	11	-0.0707489	0.0439952	0.107813		-0.15698	0.0154818	0.931696	0.854722	1.0156	0.932 (0.855-1.016)
R6RQXL	JPFHcI	Asthma	genus..Ruminococcusgnavusgroup.id.14376	Inverse variance weighted (fixed effects)	11	-0.0423616	0.029234	0.147323	0.748451	-0.0996603	0.0149371	0.958523	0.905145	1.01505	0.959 (0.905-1.015)
R6RQXL	JPFHcI	Asthma	genus..Ruminococcusgnavusgroup.id.14376	Simple mode	11	-0.0903552	0.0744121	0.252547		-0.236203	0.0554926	0.913607	0.78962	1.05706	0.914 (0.79-1.057)
R6RQXL	JPFHcI	Asthma	genus..Ruminococcusgnavusgroup.id.14376	Weighted mode	11	-0.0801083	0.068373	0.268502		-0.214119	0.0539028	0.923016	0.807252	1.05538	0.923 (0.807-1.055)
R7oLoV	JPFHcI	Asthma	genus.RuminococcaceaeUCG011.id.11368	MR Egger	8	0.0258296	0.181655	0.891584		-0.330213	0.381873	1.02617	0.71877	1.46503	1.026 (0.719-1.465)
R7oLoV	JPFHcI	Asthma	genus.RuminococcaceaeUCG011.id.11368	Weighted median	8	-0.07644	0.0349469	0.0287191		-0.144936	-0.00794415	0.926409	0.865078	0.992087	0.926 (0.865-0.992)
R7oLoV	JPFHcI	Asthma	genus.RuminococcaceaeUCG011.id.11368	Inverse variance weighted (fixed effects)	8	-0.0371088	0.0251167	0.139554	0.748451	-0.0863376	0.01212	0.963571	0.917284	1.01219	0.964 (0.917-1.012)
R7oLoV	JPFHcI	Asthma	genus.RuminococcaceaeUCG011.id.11368	Simple mode	8	-0.0904309	0.0459768	0.0899033		-0.180545	-0.000316445	0.913537	0.834815	0.999684	0.914 (0.835-1)
R7oLoV	JPFHcI	Asthma	genus.RuminococcaceaeUCG011.id.11368	Weighted mode	8	-0.0919738	0.0455715	0.0833477		-0.181294	-0.00265364	0.912129	0.83419	0.99735	0.912 (0.834-0.997)
RKlTkD	JPFHcI	Asthma	genus.Bifidobacterium.id.436	MR Egger	12	0.0777261	0.12939	0.5614		-0.175879	0.331331	1.08083	0.83872	1.39282	1.081 (0.839-1.393)
RKlTkD	JPFHcI	Asthma	genus.Bifidobacterium.id.436	Weighted median	12	-0.037421	0.0544353	0.491806		-0.144114	0.0692723	0.96327	0.865789	1.07173	0.963 (0.866-1.072)
RKlTkD	JPFHcI	Asthma	genus.Bifidobacterium.id.436	Inverse variance weighted (multiplicative random effects)	12	0.0329543	0.0498676	0.508718	0.912292	-0.0647863	0.130695	1.0335	0.937268	1.13962	1.034 (0.937-1.14)
RKlTkD	JPFHcI	Asthma	genus.Bifidobacterium.id.436	Simple mode	12	-0.0281573	0.115263	0.811504		-0.254072	0.197758	0.972235	0.775636	1.21867	0.972 (0.776-1.219)
RKlTkD	JPFHcI	Asthma	genus.Bifidobacterium.id.436	Weighted mode	12	-0.0465134	0.0725668	0.534666		-0.188744	0.0957176	0.954552	0.827998	1.10045	0.955 (0.828-1.1)
rlb7o5	JPFHcI	Asthma	genus..Eubacteriumcoprostanoligenesgroup.id.11375	MR Egger	12	0.141424	0.181665	0.454309		-0.21464	0.497488	1.15191	0.806832	1.64458	1.152 (0.807-1.645)
rlb7o5	JPFHcI	Asthma	genus..Eubacteriumcoprostanoligenesgroup.id.11375	Weighted median	12	0.0506197	0.0634974	0.425339		-0.0738353	0.175075	1.05192	0.928825	1.19134	1.052 (0.929-1.191)
rlb7o5	JPFHcI	Asthma	genus..Eubacteriumcoprostanoligenesgroup.id.11375	Inverse variance weighted (fixed effects)	12	0.0623799	0.0475739	0.189783	0.748451	-0.030865	0.155625	1.06437	0.969606	1.16839	1.064 (0.97-1.168)
rlb7o5	JPFHcI	Asthma	genus..Eubacteriumcoprostanoligenesgroup.id.11375	Simple mode	12	0.051698	0.105377	0.633349		-0.154841	0.258237	1.05306	0.856551	1.29465	1.053 (0.857-1.295)
rlb7o5	JPFHcI	Asthma	genus..Eubacteriumcoprostanoligenesgroup.id.11375	Weighted mode	12	0.0534831	0.0989706	0.599696		-0.140499	0.247466	1.05494	0.868924	1.28078	1.055 (0.869-1.281)
RmoHnu	JPFHcI	Asthma	genus.Ruminiclostridium9.id.11357	MR Egger	8	-0.320115	0.275071	0.288704		-0.859254	0.219024	0.726065	0.423478	1.24486	0.726 (0.423-1.245)
RmoHnu	JPFHcI	Asthma	genus.Ruminiclostridium9.id.11357	Weighted median	8	-0.013311	0.0754244	0.859916		-0.161143	0.134521	0.986777	0.851171	1.14399	0.987 (0.851-1.144)
RmoHnu	JPFHcI	Asthma	genus.Ruminiclostridium9.id.11357	Inverse variance weighted (fixed effects)	8	-0.00728457	0.0571514	0.898576	0.969191	-0.119301	0.104732	0.992742	0.88754	1.11041	0.993 (0.888-1.11)
RmoHnu	JPFHcI	Asthma	genus.Ruminiclostridium9.id.11357	Simple mode	8	0.100915	0.128058	0.456524		-0.150079	0.351908	1.10618	0.86064	1.42178	1.106 (0.861-1.422)
RmoHnu	JPFHcI	Asthma	genus.Ruminiclostridium9.id.11357	Weighted mode	8	-0.0915791	0.127991	0.497459		-0.342442	0.159283	0.912489	0.710035	1.17267	0.912 (0.71-1.173)
Rv99Lm	JPFHcI	Asthma	genus..Eubacteriumbrachygroup.id.11296	MR Egger	10	-0.0911253	0.117241	0.459376		-0.320917	0.138666	0.912903	0.725483	1.14874	0.913 (0.725-1.149)
Rv99Lm	JPFHcI	Asthma	genus..Eubacteriumbrachygroup.id.11296	Weighted median	10	0.0606362	0.0365857	0.0974438		-0.0110718	0.132344	1.06251	0.988989	1.1415	1.063 (0.989-1.142)
Rv99Lm	JPFHcI	Asthma	genus..Eubacteriumbrachygroup.id.11296	Inverse variance weighted (fixed effects)	10	0.0283323	0.0250877	0.258757	0.849388	-0.0208395	0.0775042	1.02874	0.979376	1.08059	1.029 (0.979-1.081)
Rv99Lm	JPFHcI	Asthma	genus..Eubacteriumbrachygroup.id.11296	Simple mode	10	0.105141	0.0715889	0.175984		-0.0351733	0.245455	1.11087	0.965438	1.2782	1.111 (0.965-1.278)
Rv99Lm	JPFHcI	Asthma	genus..Eubacteriumbrachygroup.id.11296	Weighted mode	10	0.105141	0.0732881	0.185215		-0.0385037	0.248786	1.11087	0.962228	1.28247	1.111 (0.962-1.282)
sF7W2L	JPFHcI	Asthma	genus.Howardella.id.2000	MR Egger	9	-0.0358209	0.0932929	0.712403		-0.218675	0.147033	0.964813	0.803583	1.15839	0.965 (0.804-1.158)
sF7W2L	JPFHcI	Asthma	genus.Howardella.id.2000	Weighted median	9	-0.00709464	0.0303008	0.814876		-0.0664843	0.052295	0.99293	0.935678	1.05369	0.993 (0.936-1.054)
sF7W2L	JPFHcI	Asthma	genus.Howardella.id.2000	Inverse variance weighted (fixed effects)	9	-0.00995046	0.0234768	0.671681	0.912292	-0.055965	0.0360641	0.990099	0.945572	1.03672	0.99 (0.946-1.037)
sF7W2L	JPFHcI	Asthma	genus.Howardella.id.2000	Simple mode	9	0.0240362	0.0497918	0.642217		-0.0735557	0.121628	1.02433	0.929084	1.12933	1.024 (0.929-1.129)
sF7W2L	JPFHcI	Asthma	genus.Howardella.id.2000	Weighted mode	9	0.00656325	0.04451	0.886421		-0.0806764	0.0938029	1.00658	0.922492	1.09834	1.007 (0.922-1.098)
tbXTaX	JPFHcI	Asthma	genus.ChristensenellaceaeR.7group.id.11283	MR Egger	8	-0.334071	0.205648	0.1554		-0.737141	0.0690003	0.716003	0.47848	1.07144	0.716 (0.478-1.071)
tbXTaX	JPFHcI	Asthma	genus.ChristensenellaceaeR.7group.id.11283	Weighted median	8	-0.0146266	0.0769967	0.849338		-0.16554	0.136287	0.98548	0.847436	1.14601	0.985 (0.847-1.146)
tbXTaX	JPFHcI	Asthma	genus.ChristensenellaceaeR.7group.id.11283	Inverse variance weighted (fixed effects)	8	-0.0713678	0.0584031	0.221713	0.775994	-0.185838	0.0431022	0.931119	0.830408	1.04404	0.931 (0.83-1.044)
tbXTaX	JPFHcI	Asthma	genus.ChristensenellaceaeR.7group.id.11283	Simple mode	8	-0.0306756	0.117538	0.801616		-0.261051	0.199699	0.96979	0.770242	1.22104	0.97 (0.77-1.221)
tbXTaX	JPFHcI	Asthma	genus.ChristensenellaceaeR.7group.id.11283	Weighted mode	8	-0.00959875	0.11011	0.932974		-0.225413	0.206216	0.990447	0.798186	1.22902	0.99 (0.798-1.229)
TGrzdF	JPFHcI	Asthma	genus..Eubacteriumfissicatenagroup.id.14373	MR Egger	9	0.121354	0.166318	0.489293		-0.204629	0.447337	1.12902	0.81495	1.56414	1.129 (0.815-1.564)
TGrzdF	JPFHcI	Asthma	genus..Eubacteriumfissicatenagroup.id.14373	Weighted median	9	0.010696	0.0356305	0.764031		-0.0591398	0.0805318	1.01075	0.942575	1.08386	1.011 (0.943-1.084)
TGrzdF	JPFHcI	Asthma	genus..Eubacteriumfissicatenagroup.id.14373	Inverse variance weighted (fixed effects)	9	0.0386708	0.0267902	0.148889	0.748451	-0.013838	0.0911796	1.03943	0.986257	1.09547	1.039 (0.986-1.095)
TGrzdF	JPFHcI	Asthma	genus..Eubacteriumfissicatenagroup.id.14373	Simple mode	9	0.000342497	0.0526029	0.994964		-0.102759	0.103444	1.00034	0.902344	1.10898	1 (0.902-1.109)
TGrzdF	JPFHcI	Asthma	genus..Eubacteriumfissicatenagroup.id.14373	Weighted mode	9	-0.00265001	0.0527119	0.961137		-0.105965	0.100665	0.997353	0.899456	1.10591	0.997 (0.899-1.106)
tkl5vG	JPFHcI	Asthma	genus.Slackia.id.825	MR Egger	6	-0.102467	0.387382	0.804455		-0.861736	0.656801	0.902608	0.422428	1.92861	0.903 (0.422-1.929)
tkl5vG	JPFHcI	Asthma	genus.Slackia.id.825	Weighted median	6	0.0112004	0.0576211	0.845878		-0.101737	0.124138	1.01126	0.903267	1.13217	1.011 (0.903-1.132)
tkl5vG	JPFHcI	Asthma	genus.Slackia.id.825	Inverse variance weighted (fixed effects)	6	0.0693242	0.0409134	0.0901865	0.716893	-0.010866	0.149514	1.07178	0.989193	1.16127	1.072 (0.989-1.161)
tkl5vG	JPFHcI	Asthma	genus.Slackia.id.825	Simple mode	6	-0.00619647	0.0859912	0.945348		-0.174739	0.162346	0.993823	0.839676	1.17627	0.994 (0.84-1.176)
tkl5vG	JPFHcI	Asthma	genus.Slackia.id.825	Weighted mode	6	-0.00744257	0.0833039	0.932278		-0.170718	0.155833	0.992585	0.843059	1.16863	0.993 (0.843-1.169)
TlODZI	JPFHcI	Asthma	genus.RuminococcaceaeUCG004.id.11362	MR Egger	11	-0.182176	0.24485	0.475832		-0.662082	0.297729	0.833454	0.515776	1.3468	0.833 (0.516-1.347)
TlODZI	JPFHcI	Asthma	genus.RuminococcaceaeUCG004.id.11362	Weighted median	11	0.0407092	0.0507151	0.422146		-0.0586924	0.140111	1.04155	0.942997	1.1504	1.042 (0.943-1.15)
TlODZI	JPFHcI	Asthma	genus.RuminococcaceaeUCG004.id.11362	Inverse variance weighted (fixed effects)	11	0.0198899	0.0357766	0.578247	0.912292	-0.0502323	0.090012	1.02009	0.951009	1.09419	1.02 (0.951-1.094)
TlODZI	JPFHcI	Asthma	genus.RuminococcaceaeUCG004.id.11362	Simple mode	11	0.0428784	0.0809902	0.608061		-0.115862	0.201619	1.04381	0.890598	1.22338	1.044 (0.891-1.223)
TlODZI	JPFHcI	Asthma	genus.RuminococcaceaeUCG004.id.11362	Weighted mode	11	0.0611701	0.0781117	0.45171		-0.0919289	0.214269	1.06308	0.91217	1.23896	1.063 (0.912-1.239)
TQSpiB	JPFHcI	Asthma	genus.LachnospiraceaeUCG004.id.11324	MR Egger	12	-0.272336	0.217985	0.239994		-0.699586	0.154914	0.761598	0.496791	1.16756	0.762 (0.497-1.168)
TQSpiB	JPFHcI	Asthma	genus.LachnospiraceaeUCG004.id.11324	Weighted median	12	0.0952314	0.0644051	0.139239		-0.0310026	0.221465	1.09991	0.969473	1.2479	1.1 (0.969-1.248)
TQSpiB	JPFHcI	Asthma	genus.LachnospiraceaeUCG004.id.11324	Inverse variance weighted (fixed effects)	12	0.0438768	0.0438039	0.316505	0.849388	-0.0419787	0.129732	1.04485	0.95889	1.13852	1.045 (0.959-1.139)
TQSpiB	JPFHcI	Asthma	genus.LachnospiraceaeUCG004.id.11324	Simple mode	12	0.111812	0.107972	0.322638		-0.099814	0.323437	1.1183	0.905006	1.38187	1.118 (0.905-1.382)
TQSpiB	JPFHcI	Asthma	genus.LachnospiraceaeUCG004.id.11324	Weighted mode	12	0.111812	0.095479	0.266318		-0.0753273	0.29895	1.1183	0.92744	1.34844	1.118 (0.927-1.348)
TUj4LC	JPFHcI	Asthma	genus.LachnospiraceaeNC2004group.id.11316	MR Egger	9	-0.228571	0.131586	0.12595		-0.486479	0.0293373	0.79567	0.614787	1.02977	0.796 (0.615-1.03)
TUj4LC	JPFHcI	Asthma	genus.LachnospiraceaeNC2004group.id.11316	Weighted median	9	0.0402648	0.0436172	0.355934		-0.0452249	0.125754	1.04109	0.955782	1.134	1.041 (0.956-1.134)
TUj4LC	JPFHcI	Asthma	genus.LachnospiraceaeNC2004group.id.11316	Inverse variance weighted (fixed effects)	9	-0.00341919	0.0323575	0.915845	0.969191	-0.06684	0.0600016	0.996587	0.935345	1.06184	0.997 (0.935-1.062)
TUj4LC	JPFHcI	Asthma	genus.LachnospiraceaeNC2004group.id.11316	Simple mode	9	0.064585	0.0760938	0.420687		-0.0845588	0.213729	1.06672	0.918918	1.23829	1.067 (0.919-1.238)
TUj4LC	JPFHcI	Asthma	genus.LachnospiraceaeNC2004group.id.11316	Weighted mode	9	0.0616478	0.0838497	0.483201		-0.102698	0.225993	1.06359	0.9024	1.25357	1.064 (0.902-1.254)
uHEy8Q	JPFHcI	Asthma	genus.Akkermansia.id.4037	MR Egger	11	0.290997	0.17577	0.132196		-0.0535126	0.635506	1.33776	0.947894	1.88798	1.338 (0.948-1.888)
uHEy8Q	JPFHcI	Asthma	genus.Akkermansia.id.4037	Weighted median	11	0.0680147	0.0556219	0.221404		-0.0410042	0.177034	1.07038	0.959825	1.19367	1.07 (0.96-1.194)
uHEy8Q	JPFHcI	Asthma	genus.Akkermansia.id.4037	Inverse variance weighted (multiplicative random effects)	11	0.0336655	0.0551805	0.541797	0.912292	-0.0744883	0.141819	1.03424	0.928218	1.15237	1.034 (0.928-1.152)
uHEy8Q	JPFHcI	Asthma	genus.Akkermansia.id.4037	Simple mode	11	0.0739965	0.0841322	0.399758		-0.0909027	0.238896	1.0768	0.913107	1.26985	1.077 (0.913-1.27)
uHEy8Q	JPFHcI	Asthma	genus.Akkermansia.id.4037	Weighted mode	11	0.0801345	0.0724702	0.294723		-0.061907	0.222176	1.08343	0.93997	1.24879	1.083 (0.94-1.249)
uQYGEB	JPFHcI	Asthma	genus.Parabacteroides.id.954	MR Egger	5	1.0227	0.418877	0.0923744		0.2017	1.8437	2.78069	1.22348	6.31986	2.781 (1.223-6.32)
uQYGEB	JPFHcI	Asthma	genus.Parabacteroides.id.954	Weighted median	5	0.0329947	0.0881372	0.708139		-0.139754	0.205744	1.03355	0.869572	1.22844	1.034 (0.87-1.228)
uQYGEB	JPFHcI	Asthma	genus.Parabacteroides.id.954	Inverse variance weighted (fixed effects)	5	-0.0231726	0.0672835	0.730543	0.912292	-0.155048	0.108703	0.977094	0.856374	1.11483	0.977 (0.856-1.115)
uQYGEB	JPFHcI	Asthma	genus.Parabacteroides.id.954	Simple mode	5	0.0270956	0.110262	0.817979		-0.189018	0.24321	1.02747	0.827771	1.27534	1.027 (0.828-1.275)
uQYGEB	JPFHcI	Asthma	genus.Parabacteroides.id.954	Weighted mode	5	0.0431716	0.107501	0.708514		-0.16753	0.253873	1.04412	0.845751	1.28901	1.044 (0.846-1.289)
UYJxH8	JPFHcI	Asthma	genus.Butyrivibrio.id.1993	MR Egger	15	-0.0752553	0.0837093	0.384998		-0.239326	0.0888149	0.927507	0.787159	1.09288	0.928 (0.787-1.093)
UYJxH8	JPFHcI	Asthma	genus.Butyrivibrio.id.1993	Weighted median	15	-0.0407501	0.0253078	0.107359		-0.0903534	0.00885327	0.960069	0.913608	1.00889	0.96 (0.914-1.009)
UYJxH8	JPFHcI	Asthma	genus.Butyrivibrio.id.1993	Inverse variance weighted (fixed effects)	15	-0.0393549	0.0181976	0.0305683	0.519662	-0.0750221	-0.00368768	0.961409	0.927723	0.996319	0.961 (0.928-0.996)
UYJxH8	JPFHcI	Asthma	genus.Butyrivibrio.id.1993	Simple mode	15	-0.0640743	0.0443223	0.17029		-0.150946	0.0227975	0.937935	0.859894	1.02306	0.938 (0.86-1.023)
UYJxH8	JPFHcI	Asthma	genus.Butyrivibrio.id.1993	Weighted mode	15	-0.0599543	0.0442127	0.196555		-0.146611	0.0267025	0.941808	0.86363	1.02706	0.942 (0.864-1.027)
Vd8Fsi	JPFHcI	Asthma	genus.Bacteroides.id.918	MR Egger	8	-0.172346	0.29066	0.57487		-0.74204	0.397348	0.841688	0.476142	1.48787	0.842 (0.476-1.488)
Vd8Fsi	JPFHcI	Asthma	genus.Bacteroides.id.918	Weighted median	8	0.0370543	0.0717184	0.605391		-0.103514	0.177622	1.03775	0.901664	1.19437	1.038 (0.902-1.194)
Vd8Fsi	JPFHcI	Asthma	genus.Bacteroides.id.918	Inverse variance weighted (fixed effects)	8	0.0693714	0.0547471	0.205111	0.748451	-0.037933	0.176676	1.07183	0.962777	1.19324	1.072 (0.963-1.193)
Vd8Fsi	JPFHcI	Asthma	genus.Bacteroides.id.918	Simple mode	8	-0.0266928	0.124903	0.836866		-0.271503	0.218117	0.97366	0.762233	1.24373	0.974 (0.762-1.244)
Vd8Fsi	JPFHcI	Asthma	genus.Bacteroides.id.918	Weighted mode	8	0.0161852	0.117451	0.894276		-0.214019	0.24639	1.01632	0.807333	1.2794	1.016 (0.807-1.279)
W49loY	JPFHcI	Asthma	genus.Olsenella.id.822	MR Egger	10	0.0573046	0.0795025	0.491561		-0.0985203	0.21313	1.05898	0.906177	1.23754	1.059 (0.906-1.238)
W49loY	JPFHcI	Asthma	genus.Olsenella.id.822	Weighted median	10	0.00201394	0.0324646	0.950535		-0.0616166	0.0656445	1.00202	0.940243	1.06785	1.002 (0.94-1.068)
W49loY	JPFHcI	Asthma	genus.Olsenella.id.822	Inverse variance weighted (fixed effects)	10	-0.00444273	0.0229214	0.846314	0.929852	-0.0493687	0.0404833	0.995567	0.95183	1.04131	0.996 (0.952-1.041)
W49loY	JPFHcI	Asthma	genus.Olsenella.id.822	Simple mode	10	0.00015115	0.0520659	0.997747		-0.101898	0.1022	1.00015	0.903122	1.10761	1 (0.903-1.108)
W49loY	JPFHcI	Asthma	genus.Olsenella.id.822	Weighted mode	10	0.0010842	0.041095	0.979528		-0.079462	0.0816304	1.00108	0.923613	1.08505	1.001 (0.924-1.085)
w5yhuV	JPFHcI	Asthma	genus.Romboutsia.id.11347	MR Egger	13	0.231003	0.130069	0.103366		-0.0239328	0.485939	1.25986	0.976351	1.6257	1.26 (0.976-1.626)
w5yhuV	JPFHcI	Asthma	genus.Romboutsia.id.11347	Weighted median	13	0.0282222	0.0553271	0.609983		-0.0802189	0.136663	1.02862	0.922914	1.14644	1.029 (0.923-1.146)
w5yhuV	JPFHcI	Asthma	genus.Romboutsia.id.11347	Inverse variance weighted (fixed effects)	13	0.0360577	0.0394016	0.360123	0.880349	-0.0411695	0.113285	1.03672	0.959666	1.11995	1.037 (0.96-1.12)
w5yhuV	JPFHcI	Asthma	genus.Romboutsia.id.11347	Simple mode	13	0.0505048	0.0871667	0.573033		-0.120342	0.221352	1.0518	0.886617	1.24776	1.052 (0.887-1.248)
w5yhuV	JPFHcI	Asthma	genus.Romboutsia.id.11347	Weighted mode	13	0.0479487	0.0814632	0.567048		-0.111719	0.207616	1.04912	0.894295	1.23074	1.049 (0.894-1.231)
WaNFee	JPFHcI	Asthma	genus.Desulfovibrio.id.3173	MR Egger	10	0.0261853	0.114785	0.825272		-0.198793	0.251164	1.02653	0.81972	1.28552	1.027 (0.82-1.286)
WaNFee	JPFHcI	Asthma	genus.Desulfovibrio.id.3173	Weighted median	10	-0.0288992	0.0519317	0.577879		-0.130685	0.0728869	0.971514	0.877494	1.07561	0.972 (0.877-1.076)
WaNFee	JPFHcI	Asthma	genus.Desulfovibrio.id.3173	Inverse variance weighted (fixed effects)	10	-0.0123176	0.0378324	0.744739	0.912292	-0.086469	0.0618338	0.987758	0.917164	1.06379	0.988 (0.917-1.064)
WaNFee	JPFHcI	Asthma	genus.Desulfovibrio.id.3173	Simple mode	10	-0.0242721	0.0848158	0.781223		-0.190511	0.141967	0.97602	0.826537	1.15254	0.976 (0.827-1.153)
WaNFee	JPFHcI	Asthma	genus.Desulfovibrio.id.3173	Weighted mode	10	-0.0390631	0.0745896	0.613132		-0.185259	0.107133	0.96169	0.830889	1.11308	0.962 (0.831-1.113)
WCt5pC	JPFHcI	Asthma	genus.Anaerofilum.id.2053	MR Egger	10	0.0429205	0.178355	0.815882		-0.306656	0.392497	1.04385	0.735904	1.48067	1.044 (0.736-1.481)
WCt5pC	JPFHcI	Asthma	genus.Anaerofilum.id.2053	Weighted median	10	-0.0109256	0.0412116	0.790925		-0.0917004	0.0698492	0.989134	0.912378	1.07235	0.989 (0.912-1.072)
WCt5pC	JPFHcI	Asthma	genus.Anaerofilum.id.2053	Inverse variance weighted (fixed effects)	10	-0.0116283	0.0275735	0.67323	0.912292	-0.0656724	0.0424158	0.988439	0.936438	1.04333	0.988 (0.936-1.043)
WCt5pC	JPFHcI	Asthma	genus.Anaerofilum.id.2053	Simple mode	10	-0.0391635	0.06893	0.583819		-0.174266	0.0959393	0.961593	0.840073	1.10069	0.962 (0.84-1.101)
WCt5pC	JPFHcI	Asthma	genus.Anaerofilum.id.2053	Weighted mode	10	0.0109108	0.0665051	0.87331		-0.119439	0.141261	1.01097	0.887418	1.15173	1.011 (0.887-1.152)
wFbL6J	JPFHcI	Asthma	genus.Marvinbryantia.id.2005	MR Egger	10	0.228985	0.309807	0.480955		-0.378237	0.836207	1.25732	0.685068	2.3076	1.257 (0.685-2.308)
wFbL6J	JPFHcI	Asthma	genus.Marvinbryantia.id.2005	Weighted median	10	0.000800807	0.0709816	0.990999		-0.138323	0.139925	1.0008	0.870817	1.15019	1.001 (0.871-1.15)
wFbL6J	JPFHcI	Asthma	genus.Marvinbryantia.id.2005	Inverse variance weighted (multiplicative random effects)	10	0.0189505	0.0767376	0.804945	0.926517	-0.131455	0.169356	1.01913	0.876819	1.18454	1.019 (0.877-1.185)
wFbL6J	JPFHcI	Asthma	genus.Marvinbryantia.id.2005	Simple mode	10	0.000396097	0.135744	0.997735		-0.265662	0.266454	1.0004	0.766698	1.30533	1 (0.767-1.305)
wFbL6J	JPFHcI	Asthma	genus.Marvinbryantia.id.2005	Weighted mode	10	-0.0293727	0.102297	0.780513		-0.229875	0.171129	0.971054	0.794633	1.18664	0.971 (0.795-1.187)
wIF1Yn	JPFHcI	Asthma	genus.LachnospiraceaeUCG001.id.11321	MR Egger	13	0.121653	0.139788	0.402748		-0.152332	0.395637	1.12936	0.858703	1.48533	1.129 (0.859-1.485)
wIF1Yn	JPFHcI	Asthma	genus.LachnospiraceaeUCG001.id.11321	Weighted median	13	0.0449484	0.0433628	0.299938		-0.0400427	0.12994	1.04597	0.960748	1.13876	1.046 (0.961-1.139)
wIF1Yn	JPFHcI	Asthma	genus.LachnospiraceaeUCG001.id.11321	Inverse variance weighted (fixed effects)	13	0.0712294	0.0323163	0.0275151	0.519662	0.00788941	0.134569	1.07383	1.00792	1.14404	1.074 (1.008-1.144)
wIF1Yn	JPFHcI	Asthma	genus.LachnospiraceaeUCG001.id.11321	Simple mode	13	0.0269707	0.0705287	0.708846		-0.111266	0.165207	1.02734	0.894701	1.17964	1.027 (0.895-1.18)
wIF1Yn	JPFHcI	Asthma	genus.LachnospiraceaeUCG001.id.11321	Weighted mode	13	0.035211	0.0684265	0.616191		-0.098905	0.169327	1.03584	0.905829	1.18451	1.036 (0.906-1.185)
wJFco0	JPFHcI	Asthma	genus.Veillonella.id.2198	MR Egger	5	-0.753778	1.70777	0.688813		-4.10101	2.59346	0.470585	0.0165559	13.3759	0.471 (0.017-13.376)
wJFco0	JPFHcI	Asthma	genus.Veillonella.id.2198	Weighted median	5	0.0452158	0.0768227	0.556147		-0.105357	0.195788	1.04625	0.900003	1.21627	1.046 (0.9-1.216)
wJFco0	JPFHcI	Asthma	genus.Veillonella.id.2198	Inverse variance weighted (fixed effects)	5	0.0127417	0.0529193	0.809729	0.926517	-0.0909801	0.116463	1.01282	0.913036	1.12352	1.013 (0.913-1.124)
wJFco0	JPFHcI	Asthma	genus.Veillonella.id.2198	Simple mode	5	0.11288	0.117417	0.390814		-0.117258	0.343018	1.1195	0.889356	1.40919	1.119 (0.889-1.409)
wJFco0	JPFHcI	Asthma	genus.Veillonella.id.2198	Weighted mode	5	0.105781	0.117808	0.419997		-0.125123	0.336684	1.11158	0.882388	1.4003	1.112 (0.882-1.4)
wn5rK2	JPFHcI	Asthma	genus.ErysipelotrichaceaeUCG003.id.11384	MR Egger	16	-0.0469757	0.122674	0.707521		-0.287416	0.193465	0.954111	0.7502	1.21345	0.954 (0.75-1.213)
wn5rK2	JPFHcI	Asthma	genus.ErysipelotrichaceaeUCG003.id.11384	Weighted median	16	-0.08728	0.0534124	0.102243		-0.191968	0.0174083	0.91642	0.825333	1.01756	0.916 (0.825-1.018)
wn5rK2	JPFHcI	Asthma	genus.ErysipelotrichaceaeUCG003.id.11384	Inverse variance weighted (fixed effects)	16	-0.0493452	0.0350934	0.159691	0.748451	-0.118128	0.0194378	0.951853	0.888582	1.01963	0.952 (0.889-1.02)
wn5rK2	JPFHcI	Asthma	genus.ErysipelotrichaceaeUCG003.id.11384	Simple mode	16	-0.132968	0.105187	0.22548		-0.339134	0.073198	0.875493	0.712387	1.07594	0.875 (0.712-1.076)
wn5rK2	JPFHcI	Asthma	genus.ErysipelotrichaceaeUCG003.id.11384	Weighted mode	16	-0.123148	0.121214	0.325758		-0.360726	0.114431	0.884133	0.69717	1.12124	0.884 (0.697-1.121)
wQYhwp	JPFHcI	Asthma	genus.Odoribacter.id.952	MR Egger	7	-0.131102	0.169804	0.474959		-0.463919	0.201714	0.877128	0.628814	1.2235	0.877 (0.629-1.223)
wQYhwp	JPFHcI	Asthma	genus.Odoribacter.id.952	Weighted median	7	0.0284311	0.0739955	0.70081		-0.1166	0.173462	1.02884	0.889941	1.18942	1.029 (0.89-1.189)
wQYhwp	JPFHcI	Asthma	genus.Odoribacter.id.952	Inverse variance weighted (fixed effects)	7	0.0713604	0.0542028	0.187991	0.748451	-0.0348771	0.177598	1.07397	0.965724	1.19434	1.074 (0.966-1.194)
wQYhwp	JPFHcI	Asthma	genus.Odoribacter.id.952	Simple mode	7	-0.0388635	0.127072	0.770061		-0.287924	0.210197	0.961882	0.749819	1.23392	0.962 (0.75-1.234)
wQYhwp	JPFHcI	Asthma	genus.Odoribacter.id.952	Weighted mode	7	-0.0405888	0.123669	0.753908		-0.282981	0.201803	0.960224	0.753534	1.22361	0.96 (0.754-1.224)
WvdQyb	JPFHcI	Asthma	genus..Eubacteriumeligensgroup.id.14372	MR Egger	6	-0.175066	0.223481	0.4772		-0.613089	0.262957	0.839401	0.541675	1.30077	0.839 (0.542-1.301)
WvdQyb	JPFHcI	Asthma	genus..Eubacteriumeligensgroup.id.14372	Weighted median	6	0.0389301	0.0769792	0.613052		-0.111949	0.189809	1.0397	0.89409	1.20902	1.04 (0.894-1.209)
WvdQyb	JPFHcI	Asthma	genus..Eubacteriumeligensgroup.id.14372	Inverse variance weighted (fixed effects)	6	0.0303409	0.0597884	0.611824	0.912292	-0.0868444	0.147526	1.03081	0.91682	1.15896	1.031 (0.917-1.159)
WvdQyb	JPFHcI	Asthma	genus..Eubacteriumeligensgroup.id.14372	Simple mode	6	0.0629784	0.116768	0.612788		-0.165887	0.291843	1.065	0.847142	1.33889	1.065 (0.847-1.339)
WvdQyb	JPFHcI	Asthma	genus..Eubacteriumeligensgroup.id.14372	Weighted mode	6	0.0585162	0.109997	0.617521		-0.157079	0.274111	1.06026	0.854637	1.31536	1.06 (0.855-1.315)
xCukIr	JPFHcI	Asthma	genus.Dialister.id.2183	MR Egger	11	0.207818	0.166587	0.243696		-0.118693	0.534328	1.23099	0.888081	1.7063	1.231 (0.888-1.706)
xCukIr	JPFHcI	Asthma	genus.Dialister.id.2183	Weighted median	11	-0.0703388	0.0547837	0.199164		-0.177715	0.0370373	0.932078	0.837181	1.03773	0.932 (0.837-1.038)
xCukIr	JPFHcI	Asthma	genus.Dialister.id.2183	Inverse variance weighted (fixed effects)	11	-0.0554386	0.0406262	0.172379	0.748451	-0.135066	0.0241889	0.94607	0.873658	1.02448	0.946 (0.874-1.024)
xCukIr	JPFHcI	Asthma	genus.Dialister.id.2183	Simple mode	11	-0.0768407	0.0875777	0.400857		-0.248493	0.0948116	0.926037	0.779975	1.09945	0.926 (0.78-1.099)
xCukIr	JPFHcI	Asthma	genus.Dialister.id.2183	Weighted mode	11	-0.0755501	0.0877075	0.409204		-0.247457	0.0963566	0.927233	0.780784	1.10115	0.927 (0.781-1.101)
XTu0EY	JPFHcI	Asthma	genus.Intestinimonas.id.2062	MR Egger	16	-0.179339	0.0910523	0.0689956		-0.357802	-0.000876554	0.835822	0.699212	0.999124	0.836 (0.699-0.999)
XTu0EY	JPFHcI	Asthma	genus.Intestinimonas.id.2062	Weighted median	16	-0.0465403	0.0443616	0.294127		-0.133489	0.0404085	0.954526	0.875037	1.04124	0.955 (0.875-1.041)
XTu0EY	JPFHcI	Asthma	genus.Intestinimonas.id.2062	Inverse variance weighted (fixed effects)	16	-0.0321117	0.0326962	0.326038	0.849388	-0.0961962	0.0319728	0.968398	0.908286	1.03249	0.968 (0.908-1.032)
XTu0EY	JPFHcI	Asthma	genus.Intestinimonas.id.2062	Simple mode	16	-0.0513421	0.0798307	0.529845		-0.20781	0.105126	0.949954	0.812361	1.11085	0.95 (0.812-1.111)
XTu0EY	JPFHcI	Asthma	genus.Intestinimonas.id.2062	Weighted mode	16	-0.0672121	0.0666457	0.329207		-0.197838	0.0634134	0.934997	0.820503	1.06547	0.935 (0.821-1.065)
XVFzMF	JPFHcI	Asthma	genus.Holdemania.id.2157	MR Egger	14	-0.0726996	0.0918571	0.444049		-0.252739	0.10734	0.92988	0.77667	1.11331	0.93 (0.777-1.113)
XVFzMF	JPFHcI	Asthma	genus.Holdemania.id.2157	Weighted median	14	-0.000117469	0.0425329	0.997796		-0.0834819	0.083247	0.999883	0.919908	1.08681	1 (0.92-1.087)
XVFzMF	JPFHcI	Asthma	genus.Holdemania.id.2157	Inverse variance weighted (fixed effects)	14	0.00087135	0.0311692	0.977698	0.987046	-0.0602202	0.0619629	1.00087	0.941557	1.06392	1.001 (0.942-1.064)
XVFzMF	JPFHcI	Asthma	genus.Holdemania.id.2157	Simple mode	14	0.0239753	0.0754825	0.755811		-0.12397	0.171921	1.02427	0.883406	1.18758	1.024 (0.883-1.188)
XVFzMF	JPFHcI	Asthma	genus.Holdemania.id.2157	Weighted mode	14	-0.0416195	0.0700382	0.562551		-0.178894	0.0956554	0.959235	0.836194	1.10038	0.959 (0.836-1.1)
y0FJ9U	JPFHcI	Asthma	genus.LachnospiraceaeND3007group.id.11317	MR Egger	3	1.54689	3.62654	0.743327		-5.56113	8.65491	4.69685	0.00384444	5738.25	4.697 (0.004-5738.251)
y0FJ9U	JPFHcI	Asthma	genus.LachnospiraceaeND3007group.id.11317	Weighted median	3	0.235943	0.130995	0.0716768		-0.0208065	0.492693	1.2661	0.979408	1.63672	1.266 (0.979-1.637)
y0FJ9U	JPFHcI	Asthma	genus.LachnospiraceaeND3007group.id.11317	Inverse variance weighted (multiplicative random effects)	3	0.120138	0.16338	0.462139	0.912292	-0.200086	0.440362	1.12765	0.81866	1.55327	1.128 (0.819-1.553)
y0FJ9U	JPFHcI	Asthma	genus.LachnospiraceaeND3007group.id.11317	Simple mode	3	0.288531	0.167053	0.226277		-0.0388931	0.615956	1.33447	0.961854	1.85143	1.334 (0.962-1.851)
y0FJ9U	JPFHcI	Asthma	genus.LachnospiraceaeND3007group.id.11317	Weighted mode	3	0.287454	0.171193	0.235136		-0.0480832	0.622992	1.33303	0.953055	1.8645	1.333 (0.953-1.864)
yakWtY	JPFHcI	Asthma	genus.Butyricicoccus.id.2055	MR Egger	8	-0.0176885	0.097171	0.86155		-0.208144	0.172767	0.982467	0.81209	1.18859	0.982 (0.812-1.189)
yakWtY	JPFHcI	Asthma	genus.Butyricicoccus.id.2055	Weighted median	8	-0.0419635	0.0635696	0.509177		-0.16656	0.0826329	0.958905	0.846572	1.08614	0.959 (0.847-1.086)
yakWtY	JPFHcI	Asthma	genus.Butyricicoccus.id.2055	Inverse variance weighted (fixed effects)	8	-0.0365107	0.0495368	0.461097	0.912292	-0.133603	0.0605815	0.964148	0.874937	1.06245	0.964 (0.875-1.062)
yakWtY	JPFHcI	Asthma	genus.Butyricicoccus.id.2055	Simple mode	8	-0.0628722	0.0918827	0.515814		-0.242962	0.117218	0.939063	0.784301	1.12436	0.939 (0.784-1.124)
yakWtY	JPFHcI	Asthma	genus.Butyricicoccus.id.2055	Weighted mode	8	-0.0515729	0.0720734	0.49743		-0.192837	0.089691	0.949734	0.824616	1.09384	0.95 (0.825-1.094)
yerlNC	JPFHcI	Asthma	genus.RuminococcaceaeUCG005.id.11363	MR Egger	14	0.0544526	0.0996451	0.594761		-0.140852	0.249757	1.05596	0.868618	1.28371	1.056 (0.869-1.284)
yerlNC	JPFHcI	Asthma	genus.RuminococcaceaeUCG005.id.11363	Weighted median	14	0.0234925	0.0490414	0.631915		-0.0726286	0.119614	1.02377	0.929946	1.12706	1.024 (0.93-1.127)
yerlNC	JPFHcI	Asthma	genus.RuminococcaceaeUCG005.id.11363	Inverse variance weighted (fixed effects)	14	0.0162853	0.0367563	0.657721	0.912292	-0.055757	0.0883276	1.01642	0.945769	1.09235	1.016 (0.946-1.092)
yerlNC	JPFHcI	Asthma	genus.RuminococcaceaeUCG005.id.11363	Simple mode	14	0.0449952	0.0846109	0.603841		-0.120842	0.210833	1.04602	0.886174	1.23471	1.046 (0.886-1.235)
yerlNC	JPFHcI	Asthma	genus.RuminococcaceaeUCG005.id.11363	Weighted mode	14	0.0271292	0.0707568	0.707609		-0.111554	0.165812	1.0275	0.894443	1.18035	1.028 (0.894-1.18)
ygbSF7	JPFHcI	Asthma	genus.Fusicatenibacter.id.11305	MR Egger	18	-0.0722969	0.153262	0.643494		-0.37269	0.228096	0.930255	0.688879	1.25621	0.93 (0.689-1.256)
ygbSF7	JPFHcI	Asthma	genus.Fusicatenibacter.id.11305	Weighted median	18	-0.0500627	0.0532284	0.346949		-0.15439	0.0542651	0.95117	0.856937	1.05576	0.951 (0.857-1.056)
ygbSF7	JPFHcI	Asthma	genus.Fusicatenibacter.id.11305	Inverse variance weighted (fixed effects)	18	-0.00182428	0.0384414	0.96215	0.987033	-0.0771694	0.0735209	0.998177	0.925733	1.07629	0.998 (0.926-1.076)
ygbSF7	JPFHcI	Asthma	genus.Fusicatenibacter.id.11305	Simple mode	18	-0.086917	0.111519	0.446463		-0.305494	0.13166	0.916753	0.736759	1.14072	0.917 (0.737-1.141)
ygbSF7	JPFHcI	Asthma	genus.Fusicatenibacter.id.11305	Weighted mode	18	-0.0992275	0.0929334	0.300572		-0.281377	0.082922	0.905537	0.754744	1.08646	0.906 (0.755-1.086)
yLt27i	JPFHcI	Asthma	genus.Senegalimassilia.id.11160	MR Egger	5	-0.0962208	0.231858	0.706036		-0.550663	0.358222	0.908263	0.576567	1.43078	0.908 (0.577-1.431)
yLt27i	JPFHcI	Asthma	genus.Senegalimassilia.id.11160	Weighted median	5	-0.0502213	0.0666923	0.451432		-0.180938	0.0804957	0.951019	0.834487	1.08382	0.951 (0.834-1.084)
yLt27i	JPFHcI	Asthma	genus.Senegalimassilia.id.11160	Inverse variance weighted (fixed effects)	5	-0.0685486	0.049464	0.165799	0.748451	-0.165498	0.0284008	0.933748	0.847472	1.02881	0.934 (0.847-1.029)
yLt27i	JPFHcI	Asthma	genus.Senegalimassilia.id.11160	Simple mode	5	-0.0246248	0.0917692	0.801712		-0.204493	0.155243	0.975676	0.815061	1.16794	0.976 (0.815-1.168)
yLt27i	JPFHcI	Asthma	genus.Senegalimassilia.id.11160	Weighted mode	5	-0.0114469	0.0880558	0.902845		-0.184036	0.161142	0.988618	0.831906	1.17485	0.989 (0.832-1.175)
YXZeGZ	JPFHcI	Asthma	genus.Alistipes.id.968	MR Egger	12	0.0356262	0.322262	0.91416		-0.596006	0.667259	1.03627	0.551008	1.94889	1.036 (0.551-1.949)
YXZeGZ	JPFHcI	Asthma	genus.Alistipes.id.968	Weighted median	12	0.140502	0.0711797	0.0483926		0.000989719	0.280014	1.15085	1.00099	1.32315	1.151 (1.001-1.323)
YXZeGZ	JPFHcI	Asthma	genus.Alistipes.id.968	Inverse variance weighted (fixed effects)	12	0.102374	0.050707	0.043494	0.575087	0.0029884	0.20176	1.1078	1.00299	1.22355	1.108 (1.003-1.224)
YXZeGZ	JPFHcI	Asthma	genus.Alistipes.id.968	Simple mode	12	0.201228	0.130833	0.152289		-0.0552041	0.45766	1.2229	0.946292	1.58037	1.223 (0.946-1.58)
YXZeGZ	JPFHcI	Asthma	genus.Alistipes.id.968	Weighted mode	12	0.195468	0.133969	0.172509		-0.0671114	0.458047	1.21588	0.935091	1.58098	1.216 (0.935-1.581)
YYHfMs	JPFHcI	Asthma	genus.Gordonibacter.id.821	MR Egger	11	0.13397	0.0959002	0.195906		-0.053994	0.321935	1.14336	0.947438	1.37979	1.143 (0.947-1.38)
YYHfMs	JPFHcI	Asthma	genus.Gordonibacter.id.821	Weighted median	11	0.0241719	0.0308732	0.433662		-0.0363396	0.0846834	1.02447	0.964313	1.08837	1.024 (0.964-1.088)
YYHfMs	JPFHcI	Asthma	genus.Gordonibacter.id.821	Inverse variance weighted (fixed effects)	11	0.0411132	0.022654	0.0695501	0.698705	-0.0032887	0.0855151	1.04197	0.996717	1.08928	1.042 (0.997-1.089)
YYHfMs	JPFHcI	Asthma	genus.Gordonibacter.id.821	Simple mode	11	-0.00634072	0.0577708	0.914774		-0.119572	0.10689	0.993679	0.8873	1.11281	0.994 (0.887-1.113)
YYHfMs	JPFHcI	Asthma	genus.Gordonibacter.id.821	Weighted mode	11	-0.00729289	0.0521373	0.891533		-0.109482	0.0948961	0.992734	0.896298	1.09954	0.993 (0.896-1.1)
zaZf8A	JPFHcI	Asthma	genus.Oscillospira.id.2064	MR Egger	8	-0.155655	0.18027	0.421057		-0.508983	0.197674	0.855855	0.601106	1.21856	0.856 (0.601-1.219)
zaZf8A	JPFHcI	Asthma	genus.Oscillospira.id.2064	Weighted median	8	-0.00177547	0.0553146	0.974394		-0.110192	0.106641	0.998226	0.895662	1.11254	0.998 (0.896-1.113)
zaZf8A	JPFHcI	Asthma	genus.Oscillospira.id.2064	Inverse variance weighted (fixed effects)	8	-0.0462996	0.0427168	0.278422	0.849388	-0.130025	0.0374254	0.954756	0.878074	1.03813	0.955 (0.878-1.038)
zaZf8A	JPFHcI	Asthma	genus.Oscillospira.id.2064	Simple mode	8	0.00483328	0.0773128	0.9519		-0.1467	0.156366	1.00484	0.863553	1.16925	1.005 (0.864-1.169)
zaZf8A	JPFHcI	Asthma	genus.Oscillospira.id.2064	Weighted mode	8	0.00641349	0.0817638	0.939674		-0.153843	0.16667	1.00643	0.857406	1.18136	1.006 (0.857-1.181)
zkWLyI	JPFHcI	Asthma	genus.Allisonella.id.2174	MR Egger	8	0.0346361	0.182011	0.855352		-0.322105	0.391377	1.03524	0.724622	1.47902	1.035 (0.725-1.479)
zkWLyI	JPFHcI	Asthma	genus.Allisonella.id.2174	Weighted median	8	-0.011547	0.0324313	0.721806		-0.0751123	0.0520183	0.988519	0.927639	1.05339	0.989 (0.928-1.053)
zkWLyI	JPFHcI	Asthma	genus.Allisonella.id.2174	Inverse variance weighted (fixed effects)	8	-0.011322	0.0239118	0.635865	0.912292	-0.0581892	0.0355452	0.988742	0.943471	1.03618	0.989 (0.943-1.036)
zkWLyI	JPFHcI	Asthma	genus.Allisonella.id.2174	Simple mode	8	-0.0016088	0.0539374	0.977037		-0.107326	0.104108	0.998392	0.898233	1.10972	0.998 (0.898-1.11)
zkWLyI	JPFHcI	Asthma	genus.Allisonella.id.2174	Weighted mode	8	-0.00337714	0.0470908	0.944834		-0.0956751	0.0889208	0.996629	0.908759	1.09299	0.997 (0.909-1.093)
1zf0TZ	JPFHcI	Asthma	family.Streptococcaceae.id.1850	MR Egger	11	0.160579	0.25772	0.548696		-0.344553	0.665711	1.17419	0.708537	1.94587	1.174 (0.709-1.946)
1zf0TZ	JPFHcI	Asthma	family.Streptococcaceae.id.1850	Weighted median	11	0.0136646	0.0681663	0.84112		-0.119941	0.147271	1.01376	0.886973	1.15867	1.014 (0.887-1.159)
1zf0TZ	JPFHcI	Asthma	family.Streptococcaceae.id.1850	Inverse variance weighted (fixed effects)	11	0.0518731	0.0473685	0.273474	0.795562	-0.0409692	0.144715	1.05324	0.959859	1.15571	1.053 (0.96-1.156)
1zf0TZ	JPFHcI	Asthma	family.Streptococcaceae.id.1850	Simple mode	11	-0.0879178	0.130926	0.51711		-0.344533	0.168698	0.915836	0.708551	1.18376	0.916 (0.709-1.184)
1zf0TZ	JPFHcI	Asthma	family.Streptococcaceae.id.1850	Weighted mode	11	-0.0247768	0.111338	0.828376		-0.243	0.193447	0.975528	0.784271	1.21342	0.976 (0.784-1.213)
31r1VV	JPFHcI	Asthma	family.Christensenellaceae.id.1866	MR Egger	11	-0.0793625	0.0824143	0.360721		-0.240895	0.0821696	0.923705	0.785924	1.08564	0.924 (0.786-1.086)
31r1VV	JPFHcI	Asthma	family.Christensenellaceae.id.1866	Weighted median	11	0.0332682	0.053945	0.537428		-0.0724639	0.139	1.03383	0.930099	1.14912	1.034 (0.93-1.149)
31r1VV	JPFHcI	Asthma	family.Christensenellaceae.id.1866	Inverse variance weighted (fixed effects)	11	-0.0306504	0.0368051	0.404971	0.841313	-0.102788	0.0414876	0.969815	0.902318	1.04236	0.97 (0.902-1.042)
31r1VV	JPFHcI	Asthma	family.Christensenellaceae.id.1866	Simple mode	11	0.0378199	0.0867953	0.672283		-0.132299	0.207939	1.03854	0.876079	1.23114	1.039 (0.876-1.231)
31r1VV	JPFHcI	Asthma	family.Christensenellaceae.id.1866	Weighted mode	11	0.023713	0.071987	0.748643		-0.117381	0.164807	1.024	0.889246	1.17917	1.024 (0.889-1.179)
6jMcBB	JPFHcI	Asthma	family.Desulfovibrionaceae.id.3169	MR Egger	9	0.211439	0.318335	0.527824		-0.412496	0.835375	1.23546	0.661996	2.30568	1.235 (0.662-2.306)
6jMcBB	JPFHcI	Asthma	family.Desulfovibrionaceae.id.3169	Weighted median	9	-0.0314027	0.0796901	0.693536		-0.187595	0.12479	0.969085	0.82895	1.13291	0.969 (0.829-1.133)
6jMcBB	JPFHcI	Asthma	family.Desulfovibrionaceae.id.3169	Inverse variance weighted (multiplicative random effects)	9	-0.0882483	0.0771565	0.252724	0.795562	-0.239475	0.0629784	0.915534	0.787041	1.065	0.916 (0.787-1.065)
6jMcBB	JPFHcI	Asthma	family.Desulfovibrionaceae.id.3169	Simple mode	9	0.0542168	0.161262	0.745367		-0.261857	0.370291	1.05571	0.769621	1.44816	1.056 (0.77-1.448)
6jMcBB	JPFHcI	Asthma	family.Desulfovibrionaceae.id.3169	Weighted mode	9	0.0340983	0.124101	0.790461		-0.20914	0.277337	1.03469	0.811281	1.31961	1.035 (0.811-1.32)
axDRMS	JPFHcI	Asthma	family.Prevotellaceae.id.960	MR Egger	16	0.037115	0.134098	0.785997		-0.225717	0.299947	1.03781	0.797944	1.34979	1.038 (0.798-1.35)
axDRMS	JPFHcI	Asthma	family.Prevotellaceae.id.960	Weighted median	16	0.023639	0.0502127	0.6378		-0.0747779	0.122056	1.02392	0.92795	1.12982	1.024 (0.928-1.13)
axDRMS	JPFHcI	Asthma	family.Prevotellaceae.id.960	Inverse variance weighted (fixed effects)	16	0.0200448	0.0365087	0.582976	0.915398	-0.0515123	0.091602	1.02025	0.949792	1.09593	1.02 (0.95-1.096)
axDRMS	JPFHcI	Asthma	family.Prevotellaceae.id.960	Simple mode	16	0.0089484	0.0844342	0.917002		-0.156543	0.174439	1.00899	0.855095	1.19058	1.009 (0.855-1.191)
axDRMS	JPFHcI	Asthma	family.Prevotellaceae.id.960	Weighted mode	16	0.00545132	0.0844561	0.949388		-0.160083	0.170985	1.00547	0.852073	1.18647	1.005 (0.852-1.186)
AXpdwL	JPFHcI	Asthma	family.Verrucomicrobiaceae.id.4036	MR Egger	11	0.28957	0.176179	0.134669		-0.0557409	0.634882	1.33585	0.945784	1.8868	1.336 (0.946-1.887)
AXpdwL	JPFHcI	Asthma	family.Verrucomicrobiaceae.id.4036	Weighted median	11	0.0677588	0.0574577	0.238286		-0.0448582	0.180376	1.07011	0.956133	1.19767	1.07 (0.956-1.198)
AXpdwL	JPFHcI	Asthma	family.Verrucomicrobiaceae.id.4036	Inverse variance weighted (multiplicative random effects)	11	0.0335316	0.0552103	0.543623	0.915398	-0.0746805	0.141744	1.0341	0.92804	1.15228	1.034 (0.928-1.152)
AXpdwL	JPFHcI	Asthma	family.Verrucomicrobiaceae.id.4036	Simple mode	11	0.0743511	0.0877769	0.416781		-0.0976917	0.246394	1.07718	0.906928	1.2794	1.077 (0.907-1.279)
AXpdwL	JPFHcI	Asthma	family.Verrucomicrobiaceae.id.4036	Weighted mode	11	0.080489	0.0738492	0.30132		-0.0642556	0.225233	1.08382	0.937765	1.25262	1.084 (0.938-1.253)
BLSFBU	JPFHcI	Asthma	family.Rikenellaceae.id.967	MR Egger	16	0.0245307	0.119588	0.840426		-0.209862	0.258923	1.02483	0.810696	1.29553	1.025 (0.811-1.296)
BLSFBU	JPFHcI	Asthma	family.Rikenellaceae.id.967	Weighted median	16	-0.0495283	0.0545295	0.363728		-0.156406	0.0573495	0.951678	0.855212	1.05903	0.952 (0.855-1.059)
BLSFBU	JPFHcI	Asthma	family.Rikenellaceae.id.967	Inverse variance weighted (fixed effects)	16	-0.038104	0.038966	0.328135	0.841313	-0.114477	0.0382694	0.962613	0.891832	1.03901	0.963 (0.892-1.039)
BLSFBU	JPFHcI	Asthma	family.Rikenellaceae.id.967	Simple mode	16	-0.103557	0.0987295	0.310834		-0.297066	0.0899531	0.901625	0.742995	1.09412	0.902 (0.743-1.094)
BLSFBU	JPFHcI	Asthma	family.Rikenellaceae.id.967	Weighted mode	16	-0.0983435	0.0974242	0.328773		-0.289295	0.0926079	0.906338	0.748791	1.09703	0.906 (0.749-1.097)
Bt1upE	JPFHcI	Asthma	family.Rhodospirillaceae.id.2717	MR Egger	14	0.188963	0.139217	0.199657		-0.0839024	0.461829	1.208	0.919521	1.58697	1.208 (0.92-1.587)
Bt1upE	JPFHcI	Asthma	family.Rhodospirillaceae.id.2717	Weighted median	14	0.0201229	0.0426369	0.636956		-0.0634455	0.103691	1.02033	0.938525	1.10926	1.02 (0.939-1.109)
Bt1upE	JPFHcI	Asthma	family.Rhodospirillaceae.id.2717	Inverse variance weighted (fixed effects)	14	-0.0163523	0.0293008	0.576786	0.915398	-0.073782	0.0410773	0.983781	0.928874	1.04193	0.984 (0.929-1.042)
Bt1upE	JPFHcI	Asthma	family.Rhodospirillaceae.id.2717	Simple mode	14	0.0146476	0.0703063	0.838193		-0.123153	0.152448	1.01476	0.884128	1.16468	1.015 (0.884-1.165)
Bt1upE	JPFHcI	Asthma	family.Rhodospirillaceae.id.2717	Weighted mode	14	0.0241821	0.059703	0.692035		-0.0928358	0.1412	1.02448	0.911343	1.15165	1.024 (0.911-1.152)
CUtsMo	JPFHcI	Asthma	family.ClostridialesvadinBB60group.id.11286	MR Egger	15	-0.135598	0.0969047	0.18513		-0.325532	0.0543347	0.873193	0.722143	1.05584	0.873 (0.722-1.056)
CUtsMo	JPFHcI	Asthma	family.ClostridialesvadinBB60group.id.11286	Weighted median	15	0.00311087	0.0465501	0.946718		-0.0881273	0.094349	1.00312	0.915644	1.09894	1.003 (0.916-1.099)
CUtsMo	JPFHcI	Asthma	family.ClostridialesvadinBB60group.id.11286	Inverse variance weighted (fixed effects)	15	0.0103475	0.0311925	0.740094	0.915398	-0.0507899	0.0714848	1.0104	0.950478	1.0741	1.01 (0.95-1.074)
CUtsMo	JPFHcI	Asthma	family.ClostridialesvadinBB60group.id.11286	Simple mode	15	-0.00331146	0.0818838	0.968313		-0.163804	0.157181	0.996694	0.848909	1.17021	0.997 (0.849-1.17)
CUtsMo	JPFHcI	Asthma	family.ClostridialesvadinBB60group.id.11286	Weighted mode	15	-0.0194625	0.073056	0.79381		-0.162652	0.123727	0.980726	0.849887	1.13171	0.981 (0.85-1.132)
d9u3Wa	JPFHcI	Asthma	family.Lactobacillaceae.id.1836	MR Egger	8	0.006044	0.106761	0.956692		-0.203208	0.215296	1.00606	0.816108	1.24023	1.006 (0.816-1.24)
d9u3Wa	JPFHcI	Asthma	family.Lactobacillaceae.id.1836	Weighted median	8	0.0214807	0.0460681	0.641014		-0.0688128	0.111774	1.02171	0.933501	1.11826	1.022 (0.934-1.118)
d9u3Wa	JPFHcI	Asthma	family.Lactobacillaceae.id.1836	Inverse variance weighted (fixed effects)	8	0.0265201	0.0323788	0.412753	0.841313	-0.0369422	0.0899825	1.02687	0.963732	1.09416	1.027 (0.964-1.094)
d9u3Wa	JPFHcI	Asthma	family.Lactobacillaceae.id.1836	Simple mode	8	0.0429747	0.0605935	0.501114		-0.0757884	0.161738	1.04391	0.927012	1.17555	1.044 (0.927-1.176)
d9u3Wa	JPFHcI	Asthma	family.Lactobacillaceae.id.1836	Weighted mode	8	0.0171616	0.0524657	0.753155		-0.0856712	0.119995	1.01731	0.917896	1.12749	1.017 (0.918-1.127)
DwGyne	JPFHcI	Asthma	family.BacteroidalesS24.7group.id.11173	MR Egger	8	0.00930593	0.221387	0.967835		-0.424613	0.443225	1.00935	0.654023	1.55772	1.009 (0.654-1.558)
DwGyne	JPFHcI	Asthma	family.BacteroidalesS24.7group.id.11173	Weighted median	8	-0.00176878	0.0513845	0.97254		-0.102482	0.0989448	0.998233	0.902594	1.10401	0.998 (0.903-1.104)
DwGyne	JPFHcI	Asthma	family.BacteroidalesS24.7group.id.11173	Inverse variance weighted (multiplicative random effects)	8	0.0160343	0.0514319	0.755224	0.915398	-0.0847722	0.116841	1.01616	0.918722	1.12394	1.016 (0.919-1.124)
DwGyne	JPFHcI	Asthma	family.BacteroidalesS24.7group.id.11173	Simple mode	8	-0.0590964	0.0876562	0.521828		-0.230903	0.11271	0.942616	0.793817	1.11931	0.943 (0.794-1.119)
DwGyne	JPFHcI	Asthma	family.BacteroidalesS24.7group.id.11173	Weighted mode	8	-0.0431206	0.0758477	0.587451		-0.191782	0.105541	0.957796	0.825487	1.11131	0.958 (0.825-1.111)
FcqSNY	JPFHcI	Asthma	family.Clostridiaceae1.id.1869	MR Egger	10	0.01912	0.137043	0.892489		-0.249484	0.287724	1.0193	0.779203	1.33339	1.019 (0.779-1.333)
FcqSNY	JPFHcI	Asthma	family.Clostridiaceae1.id.1869	Weighted median	10	0.045677	0.0641299	0.476305		-0.0800175	0.171372	1.04674	0.9231	1.18693	1.047 (0.923-1.187)
FcqSNY	JPFHcI	Asthma	family.Clostridiaceae1.id.1869	Inverse variance weighted (fixed effects)	10	0.0375523	0.0446306	0.400122	0.841313	-0.0499236	0.125028	1.03827	0.951302	1.13318	1.038 (0.951-1.133)
FcqSNY	JPFHcI	Asthma	family.Clostridiaceae1.id.1869	Simple mode	10	0.060778	0.0901014	0.516912		-0.115821	0.237377	1.06266	0.890635	1.26792	1.063 (0.891-1.268)
FcqSNY	JPFHcI	Asthma	family.Clostridiaceae1.id.1869	Weighted mode	10	0.060778	0.0802664	0.468287		-0.0965441	0.2181	1.06266	0.90797	1.24371	1.063 (0.908-1.244)
FFi1Rd	JPFHcI	Asthma	family.Actinomycetaceae.id.421	MR Egger	4	0.145761	0.106872	0.305818		-0.0637085	0.35523	1.15692	0.938278	1.42651	1.157 (0.938-1.427)
FFi1Rd	JPFHcI	Asthma	family.Actinomycetaceae.id.421	Weighted median	4	0.0166561	0.0611819	0.785439		-0.10326	0.136573	1.0168	0.901892	1.14634	1.017 (0.902-1.146)
FFi1Rd	JPFHcI	Asthma	family.Actinomycetaceae.id.421	Inverse variance weighted (fixed effects)	4	0.0150906	0.049069	0.758434	0.915398	-0.0810848	0.111266	1.0152	0.922116	1.11769	1.015 (0.922-1.118)
FFi1Rd	JPFHcI	Asthma	family.Actinomycetaceae.id.421	Simple mode	4	-0.016429	0.0961409	0.87519		-0.204865	0.172007	0.983705	0.814757	1.18769	0.984 (0.815-1.188)
FFi1Rd	JPFHcI	Asthma	family.Actinomycetaceae.id.421	Weighted mode	4	0.0621076	0.0684674	0.431221		-0.0720885	0.196304	1.06408	0.930449	1.2169	1.064 (0.93-1.217)
FXBXNG	JPFHcI	Asthma	family.FamilyXI.id.1936	MR Egger	8	0.268372	0.152682	0.129304		-0.0308856	0.567629	1.30783	0.969587	1.76408	1.308 (0.97-1.764)
FXBXNG	JPFHcI	Asthma	family.FamilyXI.id.1936	Weighted median	8	0.0357456	0.0321602	0.266359		-0.0272883	0.0987796	1.03639	0.973081	1.10382	1.036 (0.973-1.104)
FXBXNG	JPFHcI	Asthma	family.FamilyXI.id.1936	Inverse variance weighted (fixed effects)	8	0.0445138	0.0239755	0.0633628	0.506902	-0.00247817	0.0915058	1.04552	0.997525	1.09582	1.046 (0.998-1.096)
FXBXNG	JPFHcI	Asthma	family.FamilyXI.id.1936	Simple mode	8	-0.00821976	0.0549339	0.885276		-0.11589	0.0994507	0.991814	0.890573	1.10456	0.992 (0.891-1.105)
FXBXNG	JPFHcI	Asthma	family.FamilyXI.id.1936	Weighted mode	8	-0.00821976	0.0566227	0.88867		-0.1192	0.102761	0.991814	0.88763	1.10823	0.992 (0.888-1.108)
kodRd1	JPFHcI	Asthma	family.Defluviitaleaceae.id.1924	MR Egger	11	0.0785589	0.149959	0.613024		-0.215361	0.372479	1.08173	0.806251	1.45133	1.082 (0.806-1.451)
kodRd1	JPFHcI	Asthma	family.Defluviitaleaceae.id.1924	Weighted median	11	0.0109702	0.0525779	0.834725		-0.0920825	0.114023	1.01103	0.91203	1.12078	1.011 (0.912-1.121)
kodRd1	JPFHcI	Asthma	family.Defluviitaleaceae.id.1924	Inverse variance weighted (fixed effects)	11	0.00226174	0.034614	0.947902	0.978479	-0.0655817	0.0701051	1.00226	0.936523	1.07262	1.002 (0.937-1.073)
kodRd1	JPFHcI	Asthma	family.Defluviitaleaceae.id.1924	Simple mode	11	0.0637741	0.0969969	0.525712		-0.12634	0.253888	1.06585	0.881315	1.28903	1.066 (0.881-1.289)
kodRd1	JPFHcI	Asthma	family.Defluviitaleaceae.id.1924	Weighted mode	11	0.0584904	0.0877896	0.520321		-0.113577	0.230558	1.06023	0.892635	1.2593	1.06 (0.893-1.259)
LRKdIa	JPFHcI	Asthma	family.Bifidobacteriaceae.id.433	MR Egger	11	-0.270341	0.12826	0.0643029		-0.52173	-0.0189521	0.763119	0.593493	0.981226	0.763 (0.593-0.981)
LRKdIa	JPFHcI	Asthma	family.Bifidobacteriaceae.id.433	Weighted median	11	-0.000811078	0.0552928	0.988296		-0.109185	0.107563	0.999189	0.896565	1.11356	0.999 (0.897-1.114)
LRKdIa	JPFHcI	Asthma	family.Bifidobacteriaceae.id.433	Inverse variance weighted (fixed effects)	11	0.0171462	0.0393235	0.662816	0.915398	-0.0599278	0.0942202	1.01729	0.941833	1.0988	1.017 (0.942-1.099)
LRKdIa	JPFHcI	Asthma	family.Bifidobacteriaceae.id.433	Simple mode	11	0.00660503	0.0984871	0.947852		-0.18643	0.19964	1.00663	0.829917	1.22096	1.007 (0.83-1.221)
LRKdIa	JPFHcI	Asthma	family.Bifidobacteriaceae.id.433	Weighted mode	11	-0.0370705	0.0623921	0.565607		-0.159359	0.085218	0.963608	0.85269	1.08895	0.964 (0.853-1.089)
m9LXEq	JPFHcI	Asthma	family.Enterobacteriaceae.id.3469	MR Egger	7	0.32693	0.429505	0.480888		-0.514899	1.16876	1.38671	0.597561	3.218	1.387 (0.598-3.218)
m9LXEq	JPFHcI	Asthma	family.Enterobacteriaceae.id.3469	Weighted median	7	-0.0467763	0.0780833	0.549136		-0.19982	0.106267	0.954301	0.818878	1.11212	0.954 (0.819-1.112)
m9LXEq	JPFHcI	Asthma	family.Enterobacteriaceae.id.3469	Inverse variance weighted (fixed effects)	7	-0.0786475	0.0560205	0.160347	0.795562	-0.188448	0.0311526	0.924366	0.828244	1.03164	0.924 (0.828-1.032)
m9LXEq	JPFHcI	Asthma	family.Enterobacteriaceae.id.3469	Simple mode	7	-0.0626863	0.114473	0.603718		-0.287053	0.16168	0.939238	0.750472	1.17548	0.939 (0.75-1.175)
m9LXEq	JPFHcI	Asthma	family.Enterobacteriaceae.id.3469	Weighted mode	7	-0.0434179	0.116612	0.722446		-0.271977	0.185141	0.957511	0.761872	1.20339	0.958 (0.762-1.203)
MBOR7Y	JPFHcI	Asthma	family.Coriobacteriaceae.id.811	MR Egger	14	-0.23746	0.189616	0.234309		-0.609108	0.134187	0.788628	0.543836	1.14361	0.789 (0.544-1.144)
MBOR7Y	JPFHcI	Asthma	family.Coriobacteriaceae.id.811	Weighted median	14	-0.00366435	0.0604879	0.951694		-0.122221	0.114892	0.996342	0.884953	1.12175	0.996 (0.885-1.122)
MBOR7Y	JPFHcI	Asthma	family.Coriobacteriaceae.id.811	Inverse variance weighted (fixed effects)	14	-0.000308023	0.043226	0.994314	0.994314	-0.085031	0.084415	0.999692	0.918484	1.08808	1 (0.918-1.088)
MBOR7Y	JPFHcI	Asthma	family.Coriobacteriaceae.id.811	Simple mode	14	-0.0422179	0.0956075	0.666052		-0.229609	0.145173	0.958661	0.794845	1.15624	0.959 (0.795-1.156)
MBOR7Y	JPFHcI	Asthma	family.Coriobacteriaceae.id.811	Weighted mode	14	-0.0395967	0.098689	0.69477		-0.233027	0.153834	0.961177	0.792132	1.1663	0.961 (0.792-1.166)
nFlAu5	JPFHcI	Asthma	family.Lachnospiraceae.id.1987	MR Egger	16	0.273399	0.193696	0.179939		-0.106245	0.653042	1.31442	0.899204	1.92138	1.314 (0.899-1.921)
nFlAu5	JPFHcI	Asthma	family.Lachnospiraceae.id.1987	Weighted median	16	0.098073	0.0675958	0.146815		-0.0344148	0.230561	1.10304	0.966171	1.25931	1.103 (0.966-1.259)
nFlAu5	JPFHcI	Asthma	family.Lachnospiraceae.id.1987	Inverse variance weighted (multiplicative random effects)	16	0.0707789	0.0558983	0.205439	0.795562	-0.0387819	0.18034	1.07334	0.961961	1.19762	1.073 (0.962-1.198)
nFlAu5	JPFHcI	Asthma	family.Lachnospiraceae.id.1987	Simple mode	16	0.233538	0.146676	0.132189		-0.0539466	0.521022	1.26306	0.947483	1.68375	1.263 (0.947-1.684)
nFlAu5	JPFHcI	Asthma	family.Lachnospiraceae.id.1987	Weighted mode	16	0.230795	0.149575	0.143661		-0.0623725	0.523963	1.2596	0.939533	1.68871	1.26 (0.94-1.689)
O0n2Pz	JPFHcI	Asthma	family.Bacteroidaceae.id.917	MR Egger	8	-0.172346	0.29066	0.57487		-0.74204	0.397348	0.841688	0.476142	1.48787	0.842 (0.476-1.488)
O0n2Pz	JPFHcI	Asthma	family.Bacteroidaceae.id.917	Weighted median	8	0.0370543	0.0751366	0.6219		-0.110213	0.184322	1.03775	0.895643	1.2024	1.038 (0.896-1.202)
O0n2Pz	JPFHcI	Asthma	family.Bacteroidaceae.id.917	Inverse variance weighted (fixed effects)	8	0.0693714	0.0547471	0.205111	0.795562	-0.037933	0.176676	1.07183	0.962777	1.19324	1.072 (0.963-1.193)
O0n2Pz	JPFHcI	Asthma	family.Bacteroidaceae.id.917	Simple mode	8	-0.0266928	0.127817	0.840523		-0.277214	0.223828	0.97366	0.757892	1.25086	0.974 (0.758-1.251)
O0n2Pz	JPFHcI	Asthma	family.Bacteroidaceae.id.917	Weighted mode	8	0.0161852	0.122007	0.898196		-0.222948	0.255319	1.01632	0.800156	1.29087	1.016 (0.8-1.291)
obtxsV	JPFHcI	Asthma	family.Veillonellaceae.id.2172	MR Egger	18	-0.0277381	0.0643312	0.672093		-0.153827	0.0983511	0.972643	0.85742	1.10335	0.973 (0.857-1.103)
obtxsV	JPFHcI	Asthma	family.Veillonellaceae.id.2172	Weighted median	18	-0.054537	0.0478222	0.254116		-0.148269	0.0391946	0.946924	0.8622	1.03997	0.947 (0.862-1.04)
obtxsV	JPFHcI	Asthma	family.Veillonellaceae.id.2172	Inverse variance weighted (fixed effects)	18	-0.0795874	0.0318501	0.0124611	0.199378	-0.142014	-0.0171612	0.923497	0.867609	0.982985	0.923 (0.868-0.983)
obtxsV	JPFHcI	Asthma	family.Veillonellaceae.id.2172	Simple mode	18	-0.142396	0.0876268	0.122551		-0.314145	0.0293526	0.867278	0.730413	1.02979	0.867 (0.73-1.03)
obtxsV	JPFHcI	Asthma	family.Veillonellaceae.id.2172	Weighted mode	18	-0.0251886	0.0665791	0.709872		-0.155684	0.105306	0.975126	0.85583	1.11105	0.975 (0.856-1.111)
oU56W6	JPFHcI	Asthma	family.Peptostreptococcaceae.id.2042	MR Egger	13	0.0219171	0.12035	0.858808		-0.213969	0.257803	1.02216	0.807374	1.29408	1.022 (0.807-1.294)
oU56W6	JPFHcI	Asthma	family.Peptostreptococcaceae.id.2042	Weighted median	13	0.0784279	0.0569343	0.168352		-0.0331632	0.190019	1.08159	0.967381	1.20927	1.082 (0.967-1.209)
oU56W6	JPFHcI	Asthma	family.Peptostreptococcaceae.id.2042	Inverse variance weighted (multiplicative random effects)	13	0.022645	0.0505312	0.654053	0.915398	-0.0763962	0.121686	1.0229	0.926449	1.1294	1.023 (0.926-1.129)
oU56W6	JPFHcI	Asthma	family.Peptostreptococcaceae.id.2042	Simple mode	13	0.11814	0.115563	0.326806		-0.108363	0.344643	1.1254	0.897302	1.41149	1.125 (0.897-1.411)
oU56W6	JPFHcI	Asthma	family.Peptostreptococcaceae.id.2042	Weighted mode	13	0.133959	0.11734	0.275879		-0.0960283	0.363946	1.14335	0.908438	1.439	1.143 (0.908-1.439)
pXAgfu	JPFHcI	Asthma	family.Acidaminococcaceae.id.2166	MR Egger	7	-0.129267	0.227571	0.594572		-0.575307	0.316772	0.878739	0.562532	1.37269	0.879 (0.563-1.373)
pXAgfu	JPFHcI	Asthma	family.Acidaminococcaceae.id.2166	Weighted median	7	-0.0207353	0.0701804	0.767645		-0.158289	0.116818	0.979478	0.853603	1.12392	0.979 (0.854-1.124)
pXAgfu	JPFHcI	Asthma	family.Acidaminococcaceae.id.2166	Inverse variance weighted (multiplicative random effects)	7	-0.083473	0.0690034	0.226396	0.795562	-0.21872	0.0517736	0.919916	0.803547	1.05314	0.92 (0.804-1.053)
pXAgfu	JPFHcI	Asthma	family.Acidaminococcaceae.id.2166	Simple mode	7	0.0281695	0.108389	0.803635		-0.184273	0.240612	1.02857	0.831708	1.27203	1.029 (0.832-1.272)
pXAgfu	JPFHcI	Asthma	family.Acidaminococcaceae.id.2166	Weighted mode	7	0.0109375	0.0979202	0.914706		-0.180986	0.202861	1.011	0.834447	1.2249	1.011 (0.834-1.225)
Sgv0J4	JPFHcI	Asthma	family.Victivallaceae.id.2255	MR Egger	11	0.239593	0.118911	0.074736		0.00652697	0.472659	1.27073	1.00655	1.60425	1.271 (1.007-1.604)
Sgv0J4	JPFHcI	Asthma	family.Victivallaceae.id.2255	Weighted median	11	-0.0221094	0.0329479	0.502194		-0.0866873	0.0424685	0.978133	0.916964	1.04338	0.978 (0.917-1.043)
Sgv0J4	JPFHcI	Asthma	family.Victivallaceae.id.2255	Inverse variance weighted (fixed effects)	11	0.0350003	0.0222405	0.115553	0.73954	-0.00859117	0.0785918	1.03562	0.991446	1.08176	1.036 (0.991-1.082)
Sgv0J4	JPFHcI	Asthma	family.Victivallaceae.id.2255	Simple mode	11	-0.0327774	0.0584652	0.587389		-0.147369	0.0818144	0.967754	0.862975	1.08525	0.968 (0.863-1.085)
Sgv0J4	JPFHcI	Asthma	family.Victivallaceae.id.2255	Weighted mode	11	-0.0336644	0.0516585	0.529305		-0.134915	0.0675863	0.966896	0.87379	1.06992	0.967 (0.874-1.07)
SpO9Ka	JPFHcI	Asthma	family.Porphyromonadaceae.id.943	MR Egger	9	-0.0532698	0.308549	0.867816		-0.658027	0.551487	0.948124	0.517872	1.73583	0.948 (0.518-1.736)
SpO9Ka	JPFHcI	Asthma	family.Porphyromonadaceae.id.943	Weighted median	9	0.0225857	0.0798894	0.777397		-0.133998	0.179169	1.02284	0.874592	1.19622	1.023 (0.875-1.196)
SpO9Ka	JPFHcI	Asthma	family.Porphyromonadaceae.id.943	Inverse variance weighted (fixed effects)	9	0.0442902	0.0582372	0.446948	0.841313	-0.0698547	0.158435	1.04529	0.932529	1.17168	1.045 (0.933-1.172)
SpO9Ka	JPFHcI	Asthma	family.Porphyromonadaceae.id.943	Simple mode	9	-0.0179661	0.126162	0.890281		-0.265244	0.229312	0.982194	0.767019	1.25773	0.982 (0.767-1.258)
SpO9Ka	JPFHcI	Asthma	family.Porphyromonadaceae.id.943	Weighted mode	9	-0.0124534	0.106064	0.909427		-0.220339	0.195432	0.987624	0.802247	1.21584	0.988 (0.802-1.216)
T35lgz	JPFHcI	Asthma	family.Oxalobacteraceae.id.2966	MR Egger	14	0.0543721	0.125784	0.673213		-0.192164	0.300908	1.05588	0.825172	1.35108	1.056 (0.825-1.351)
T35lgz	JPFHcI	Asthma	family.Oxalobacteraceae.id.2966	Weighted median	14	-0.00694366	0.0339604	0.837991		-0.073506	0.0596187	0.99308	0.929131	1.06143	0.993 (0.929-1.061)
T35lgz	JPFHcI	Asthma	family.Oxalobacteraceae.id.2966	Inverse variance weighted (multiplicative random effects)	14	0.00310977	0.0315333	0.921441	0.978479	-0.0586956	0.0649151	1.00311	0.942994	1.06707	1.003 (0.943-1.067)
T35lgz	JPFHcI	Asthma	family.Oxalobacteraceae.id.2966	Simple mode	14	-0.0277824	0.0599684	0.650821		-0.14532	0.0897556	0.9726	0.864745	1.09391	0.973 (0.865-1.094)
T35lgz	JPFHcI	Asthma	family.Oxalobacteraceae.id.2966	Weighted mode	14	-0.0216588	0.0577804	0.713818		-0.134908	0.0915908	0.978574	0.873796	1.09592	0.979 (0.874-1.096)
T8T6Lu	JPFHcI	Asthma	family.Peptococcaceae.id.2024	MR Egger	9	-0.0739871	0.128186	0.581895		-0.325232	0.177258	0.928684	0.722359	1.19394	0.929 (0.722-1.194)
T8T6Lu	JPFHcI	Asthma	family.Peptococcaceae.id.2024	Weighted median	9	0.0445607	0.0561197	0.427178		-0.0654339	0.154555	1.04557	0.936661	1.16714	1.046 (0.937-1.167)
T8T6Lu	JPFHcI	Asthma	family.Peptococcaceae.id.2024	Inverse variance weighted (fixed effects)	9	0.013767	0.0389288	0.723604	0.915398	-0.0625334	0.0900675	1.01386	0.939382	1.09425	1.014 (0.939-1.094)
T8T6Lu	JPFHcI	Asthma	family.Peptococcaceae.id.2024	Simple mode	9	0.0440775	0.0916656	0.643497		-0.135587	0.223742	1.04506	0.873203	1.25075	1.045 (0.873-1.251)
T8T6Lu	JPFHcI	Asthma	family.Peptococcaceae.id.2024	Weighted mode	9	0.0452269	0.110091	0.691993		-0.170552	0.261005	1.04627	0.8432	1.29823	1.046 (0.843-1.298)
vlyGOP	JPFHcI	Asthma	family.Ruminococcaceae.id.2050	MR Egger	10	-0.0547153	0.117075	0.652714		-0.284182	0.174752	0.946755	0.752629	1.19095	0.947 (0.753-1.191)
vlyGOP	JPFHcI	Asthma	family.Ruminococcaceae.id.2050	Weighted median	10	-0.0383822	0.0609957	0.529178		-0.157934	0.0811694	0.962345	0.853906	1.08455	0.962 (0.854-1.085)
vlyGOP	JPFHcI	Asthma	family.Ruminococcaceae.id.2050	Inverse variance weighted (fixed effects)	10	-0.0113574	0.0450533	0.800973	0.915398	-0.0996618	0.0769471	0.988707	0.905143	1.07998	0.989 (0.905-1.08)
vlyGOP	JPFHcI	Asthma	family.Ruminococcaceae.id.2050	Simple mode	10	-0.0312506	0.0879015	0.730391		-0.203538	0.141036	0.969233	0.81584	1.15147	0.969 (0.816-1.151)
vlyGOP	JPFHcI	Asthma	family.Ruminococcaceae.id.2050	Weighted mode	10	-0.0312506	0.0730818	0.678983		-0.174491	0.11199	0.969233	0.839884	1.1185	0.969 (0.84-1.119)
WEMGli	JPFHcI	Asthma	family.Alcaligenaceae.id.2875	MR Egger	11	-0.11817	0.302597	0.705234		-0.711261	0.47492	0.888545	0.491025	1.60789	0.889 (0.491-1.608)
WEMGli	JPFHcI	Asthma	family.Alcaligenaceae.id.2875	Weighted median	11	-0.108156	0.07144	0.130042		-0.248178	0.0318669	0.897488	0.780221	1.03238	0.897 (0.78-1.032)
WEMGli	JPFHcI	Asthma	family.Alcaligenaceae.id.2875	Inverse variance weighted (fixed effects)	11	-0.145517	0.0488246	0.00287861	0.0921154	-0.241213	-0.0498212	0.864575	0.785674	0.9514	0.865 (0.786-0.951)
WEMGli	JPFHcI	Asthma	family.Alcaligenaceae.id.2875	Simple mode	11	-0.054474	0.134021	0.692967		-0.317155	0.208207	0.946983	0.728218	1.23147	0.947 (0.728-1.231)
WEMGli	JPFHcI	Asthma	family.Alcaligenaceae.id.2875	Weighted mode	11	-0.0663123	0.114701	0.575963		-0.291127	0.158502	0.935839	0.747421	1.17175	0.936 (0.747-1.172)
Xtktja	JPFHcI	Asthma	family.Pasteurellaceae.id.3689	MR Egger	13	0.0434325	0.0644426	0.514242		-0.0828749	0.16974	1.04439	0.920466	1.185	1.044 (0.92-1.185)
Xtktja	JPFHcI	Asthma	family.Pasteurellaceae.id.3689	Weighted median	13	-0.0111837	0.041055	0.785308		-0.0916514	0.069284	0.988879	0.912423	1.07174	0.989 (0.912-1.072)
Xtktja	JPFHcI	Asthma	family.Pasteurellaceae.id.3689	Inverse variance weighted (fixed effects)	13	-0.0541418	0.0284274	0.0568365	0.506902	-0.109859	0.00157585	0.947298	0.89596	1.00158	0.947 (0.896-1.002)
Xtktja	JPFHcI	Asthma	family.Pasteurellaceae.id.3689	Simple mode	13	-0.027441	0.0614258	0.663023		-0.147836	0.0929536	0.972932	0.862573	1.09741	0.973 (0.863-1.097)
Xtktja	JPFHcI	Asthma	family.Pasteurellaceae.id.3689	Weighted mode	13	-0.011023	0.0479262	0.821966		-0.104958	0.0829123	0.989038	0.900362	1.08645	0.989 (0.9-1.086)
Y7cF3n	JPFHcI	Asthma	family.Methanobacteriaceae.id.121	MR Egger	9	-0.164544	0.113096	0.189024		-0.386213	0.0571243	0.84828	0.679626	1.05879	0.848 (0.68-1.059)
Y7cF3n	JPFHcI	Asthma	family.Methanobacteriaceae.id.121	Weighted median	9	0.0164478	0.0338713	0.627253		-0.04994	0.0828355	1.01658	0.951287	1.08636	1.017 (0.951-1.086)
Y7cF3n	JPFHcI	Asthma	family.Methanobacteriaceae.id.121	Inverse variance weighted (fixed effects)	9	-0.00695401	0.0260709	0.789673	0.915398	-0.0580529	0.0441449	0.99307	0.9436	1.04513	0.993 (0.944-1.045)
Y7cF3n	JPFHcI	Asthma	family.Methanobacteriaceae.id.121	Simple mode	9	0.0218197	0.0475404	0.658467		-0.0713594	0.114999	1.02206	0.931127	1.12187	1.022 (0.931-1.122)
Y7cF3n	JPFHcI	Asthma	family.Methanobacteriaceae.id.121	Weighted mode	9	0.0114874	0.0450107	0.804996		-0.0767337	0.0997084	1.01155	0.926136	1.10485	1.012 (0.926-1.105)
yfxJv6	JPFHcI	Asthma	family.Erysipelotrichaceae.id.2149	MR Egger	13	0.0925269	0.257568	0.726221		-0.412306	0.59736	1.09694	0.662122	1.81731	1.097 (0.662-1.817)
yfxJv6	JPFHcI	Asthma	family.Erysipelotrichaceae.id.2149	Weighted median	13	0.000334887	0.0697802	0.996171		-0.136434	0.137104	1.00033	0.872464	1.14695	1 (0.872-1.147)
yfxJv6	JPFHcI	Asthma	family.Erysipelotrichaceae.id.2149	Inverse variance weighted (fixed effects)	13	0.00329001	0.0467746	0.943925	0.978479	-0.0883883	0.0949683	1.0033	0.915405	1.09962	1.003 (0.915-1.1)
yfxJv6	JPFHcI	Asthma	family.Erysipelotrichaceae.id.2149	Simple mode	13	-0.131488	0.137651	0.358309		-0.401284	0.138308	0.876789	0.66946	1.14833	0.877 (0.669-1.148)
yfxJv6	JPFHcI	Asthma	family.Erysipelotrichaceae.id.2149	Weighted mode	13	0.0429052	0.122371	0.731955		-0.196942	0.282753	1.04384	0.821238	1.32678	1.044 (0.821-1.327)
ylev3A	JPFHcI	Asthma	family.FamilyXIII.id.1957	MR Egger	7	0.469996	0.229278	0.0956558		0.0206107	0.919382	1.59999	1.02082	2.50774	1.6 (1.021-2.508)
ylev3A	JPFHcI	Asthma	family.FamilyXIII.id.1957	Weighted median	7	-0.105316	0.0856354	0.218765		-0.273161	0.0625294	0.90004	0.76097	1.06453	0.9 (0.761-1.065)
ylev3A	JPFHcI	Asthma	family.FamilyXIII.id.1957	Inverse variance weighted (fixed effects)	7	-0.0475458	0.0611555	0.436889	0.841313	-0.167411	0.0723191	0.953567	0.845852	1.075	0.954 (0.846-1.075)
ylev3A	JPFHcI	Asthma	family.FamilyXIII.id.1957	Simple mode	7	-0.134631	0.1304	0.341672		-0.390214	0.120953	0.874039	0.676912	1.12857	0.874 (0.677-1.129)
ylev3A	JPFHcI	Asthma	family.FamilyXIII.id.1957	Weighted mode	7	-0.132496	0.131195	0.351514		-0.389638	0.124646	0.875906	0.677302	1.13275	0.876 (0.677-1.133)
9i4tiU	JPFHcI	Asthma	order.Gastranaerophilales.id.1591	MR Egger	9	-0.0100596	0.0942856	0.918026		-0.194859	0.17474	0.989991	0.82295	1.19094	0.99 (0.823-1.191)
9i4tiU	JPFHcI	Asthma	order.Gastranaerophilales.id.1591	Weighted median	9	-0.00187522	0.0420043	0.964391		-0.0842037	0.0804532	0.998127	0.919244	1.08378	0.998 (0.919-1.084)
9i4tiU	JPFHcI	Asthma	order.Gastranaerophilales.id.1591	Inverse variance weighted (fixed effects)	9	0.00242955	0.031529	0.938578	0.994314	-0.0593673	0.0642264	1.00243	0.942361	1.06633	1.002 (0.942-1.066)
9i4tiU	JPFHcI	Asthma	order.Gastranaerophilales.id.1591	Simple mode	9	-0.00479555	0.0658871	0.943765		-0.133934	0.124343	0.995216	0.874647	1.1324	0.995 (0.875-1.132)
9i4tiU	JPFHcI	Asthma	order.Gastranaerophilales.id.1591	Weighted mode	9	-0.00889232	0.069563	0.901437		-0.145236	0.127451	0.991147	0.864818	1.13593	0.991 (0.865-1.136)
aGfu8V	JPFHcI	Asthma	order.Bifidobacteriales.id.432	MR Egger	11	-0.270341	0.12826	0.0643029		-0.52173	-0.0189521	0.763119	0.593493	0.981226	0.763 (0.593-0.981)
aGfu8V	JPFHcI	Asthma	order.Bifidobacteriales.id.432	Weighted median	11	-0.000811078	0.0561585	0.988477		-0.110882	0.10926	0.999189	0.895045	1.11545	0.999 (0.895-1.115)
aGfu8V	JPFHcI	Asthma	order.Bifidobacteriales.id.432	Inverse variance weighted (fixed effects)	11	0.0171462	0.0393235	0.662816	0.994314	-0.0599278	0.0942202	1.01729	0.941833	1.0988	1.017 (0.942-1.099)
aGfu8V	JPFHcI	Asthma	order.Bifidobacteriales.id.432	Simple mode	11	0.00660503	0.100509	0.948899		-0.190392	0.203602	1.00663	0.826635	1.22581	1.007 (0.827-1.226)
aGfu8V	JPFHcI	Asthma	order.Bifidobacteriales.id.432	Weighted mode	11	-0.0370705	0.0639208	0.574785		-0.162355	0.0882143	0.963608	0.850139	1.09222	0.964 (0.85-1.092)
BPW89n	JPFHcI	Asthma	order.Verrucomicrobiales.id.4030	MR Egger	11	0.289945	0.176126	0.134121		-0.0552611	0.635151	1.33635	0.946238	1.88731	1.336 (0.946-1.887)
BPW89n	JPFHcI	Asthma	order.Verrucomicrobiales.id.4030	Weighted median	11	0.0678092	0.0564249	0.229457		-0.0427836	0.178402	1.07016	0.958119	1.19531	1.07 (0.958-1.195)
BPW89n	JPFHcI	Asthma	order.Verrucomicrobiales.id.4030	Inverse variance weighted (multiplicative random effects)	11	0.0335467	0.0551953	0.543332	0.994314	-0.0746361	0.141729	1.03412	0.928081	1.15226	1.034 (0.928-1.152)
BPW89n	JPFHcI	Asthma	order.Verrucomicrobiales.id.4030	Simple mode	11	0.0742856	0.0859634	0.407753		-0.0942026	0.242774	1.07711	0.910098	1.27478	1.077 (0.91-1.275)
BPW89n	JPFHcI	Asthma	order.Verrucomicrobiales.id.4030	Weighted mode	11	0.0804239	0.080821	0.343163		-0.0779853	0.238833	1.08375	0.924978	1.26977	1.084 (0.925-1.27)
C1xV1V	JPFHcI	Asthma	order.Victivallales.id.2254	MR Egger	8	-0.106025	0.131831	0.451932		-0.364414	0.152363	0.899402	0.694604	1.16458	0.899 (0.695-1.165)
C1xV1V	JPFHcI	Asthma	order.Victivallales.id.2254	Weighted median	8	0.0326431	0.0408908	0.424696		-0.0475028	0.112789	1.03318	0.953608	1.1194	1.033 (0.954-1.119)
C1xV1V	JPFHcI	Asthma	order.Victivallales.id.2254	Inverse variance weighted (fixed effects)	8	0.00701161	0.0298652	0.814383	0.994314	-0.0515242	0.0655474	1.00704	0.949781	1.06774	1.007 (0.95-1.068)
C1xV1V	JPFHcI	Asthma	order.Victivallales.id.2254	Simple mode	8	0.0447223	0.0658391	0.51879		-0.0843223	0.173767	1.04574	0.919135	1.18978	1.046 (0.919-1.19)
C1xV1V	JPFHcI	Asthma	order.Victivallales.id.2254	Weighted mode	8	0.0447223	0.0621452	0.495064		-0.0770823	0.166527	1.04574	0.925814	1.1812	1.046 (0.926-1.181)
CYNr8c	JPFHcI	Asthma	order.Actinomycetales.id.420	MR Egger	4	0.145936	0.107117	0.306211		-0.0640139	0.355886	1.15712	0.937992	1.42744	1.157 (0.938-1.427)
CYNr8c	JPFHcI	Asthma	order.Actinomycetales.id.420	Weighted median	4	0.0164671	0.0598593	0.783242		-0.100857	0.133791	1.0166	0.904062	1.14315	1.017 (0.904-1.143)
CYNr8c	JPFHcI	Asthma	order.Actinomycetales.id.420	Inverse variance weighted (fixed effects)	4	0.0150118	0.0491031	0.759818	0.994314	-0.0812303	0.111254	1.01513	0.921981	1.11768	1.015 (0.922-1.118)
CYNr8c	JPFHcI	Asthma	order.Actinomycetales.id.420	Simple mode	4	-0.0171623	0.0943523	0.867261		-0.202093	0.167768	0.982984	0.817019	1.18266	0.983 (0.817-1.183)
CYNr8c	JPFHcI	Asthma	order.Actinomycetales.id.420	Weighted mode	4	0.0620993	0.0671626	0.423364		-0.0695394	0.193738	1.06407	0.932823	1.21378	1.064 (0.933-1.214)
dSCeM7	JPFHcI	Asthma	order.Enterobacteriales.id.3468	MR Egger	7	0.32693	0.429505	0.480888		-0.514899	1.16876	1.38671	0.597561	3.218	1.387 (0.598-3.218)
dSCeM7	JPFHcI	Asthma	order.Enterobacteriales.id.3468	Weighted median	7	-0.0467763	0.0815832	0.566403		-0.206679	0.113127	0.954301	0.81328	1.11977	0.954 (0.813-1.12)
dSCeM7	JPFHcI	Asthma	order.Enterobacteriales.id.3468	Inverse variance weighted (fixed effects)	7	-0.0786475	0.0560205	0.160347	0.458133	-0.188448	0.0311526	0.924366	0.828244	1.03164	0.924 (0.828-1.032)
dSCeM7	JPFHcI	Asthma	order.Enterobacteriales.id.3468	Simple mode	7	-0.0626863	0.126852	0.638756		-0.311317	0.185944	0.939238	0.732482	1.20435	0.939 (0.732-1.204)
dSCeM7	JPFHcI	Asthma	order.Enterobacteriales.id.3468	Weighted mode	7	-0.0434179	0.127897	0.745819		-0.294096	0.207261	0.957511	0.745205	1.2303	0.958 (0.745-1.23)
FlVBaS	JPFHcI	Asthma	order.Erysipelotrichales.id.2148	MR Egger	13	0.0925269	0.257568	0.726221		-0.412306	0.59736	1.09694	0.662122	1.81731	1.097 (0.662-1.817)
FlVBaS	JPFHcI	Asthma	order.Erysipelotrichales.id.2148	Weighted median	13	0.000334887	0.0699849	0.996182		-0.136835	0.137505	1.00033	0.872114	1.14741	1 (0.872-1.147)
FlVBaS	JPFHcI	Asthma	order.Erysipelotrichales.id.2148	Inverse variance weighted (fixed effects)	13	0.00329001	0.0467746	0.943925	0.994314	-0.0883883	0.0949683	1.0033	0.915405	1.09962	1.003 (0.915-1.1)
FlVBaS	JPFHcI	Asthma	order.Erysipelotrichales.id.2148	Simple mode	13	-0.131488	0.126203	0.318004		-0.378846	0.11587	0.876789	0.684651	1.12285	0.877 (0.685-1.123)
FlVBaS	JPFHcI	Asthma	order.Erysipelotrichales.id.2148	Weighted mode	13	0.0429052	0.133845	0.754059		-0.219432	0.305242	1.04384	0.802975	1.35695	1.044 (0.803-1.357)
j0mByI	JPFHcI	Asthma	order.NB1n.id.3953	MR Egger	12	0.00227663	0.101108	0.982479		-0.195895	0.200448	1.00228	0.822099	1.22195	1.002 (0.822-1.222)
j0mByI	JPFHcI	Asthma	order.NB1n.id.3953	Weighted median	12	0.0381008	0.0339179	0.261299		-0.0283782	0.10458	1.03884	0.972021	1.11024	1.039 (0.972-1.11)
j0mByI	JPFHcI	Asthma	order.NB1n.id.3953	Inverse variance weighted (fixed effects)	12	0.049197	0.0249087	0.0482576	0.284183	0.000375937	0.098018	1.05043	1.00038	1.10298	1.05 (1-1.103)
j0mByI	JPFHcI	Asthma	order.NB1n.id.3953	Simple mode	12	0.0264648	0.0581496	0.657878		-0.0875085	0.140438	1.02682	0.916211	1.15078	1.027 (0.916-1.151)
j0mByI	JPFHcI	Asthma	order.NB1n.id.3953	Weighted mode	12	0.0264648	0.0567759	0.650219		-0.084816	0.137746	1.02682	0.918681	1.14768	1.027 (0.919-1.148)
jfZByg	JPFHcI	Asthma	order.Lactobacillales.id.1800	MR Egger	15	-0.0214711	0.139321	0.879888		-0.294539	0.251597	0.978758	0.744875	1.28608	0.979 (0.745-1.286)
jfZByg	JPFHcI	Asthma	order.Lactobacillales.id.1800	Weighted median	15	-0.0279462	0.0608112	0.645834		-0.147136	0.0912437	0.972441	0.863177	1.09554	0.972 (0.863-1.096)
jfZByg	JPFHcI	Asthma	order.Lactobacillales.id.1800	Inverse variance weighted (fixed effects)	15	-0.0848262	0.0402161	0.0349223	0.284183	-0.16365	-0.00600258	0.918672	0.849039	0.994015	0.919 (0.849-0.994)
jfZByg	JPFHcI	Asthma	order.Lactobacillales.id.1800	Simple mode	15	-0.0152646	0.0983578	0.878884		-0.208046	0.177517	0.984851	0.81217	1.19425	0.985 (0.812-1.194)
jfZByg	JPFHcI	Asthma	order.Lactobacillales.id.1800	Weighted mode	15	-0.00469629	0.0785303	0.953158		-0.158616	0.149223	0.995315	0.853324	1.16093	0.995 (0.853-1.161)
jHia6Z	JPFHcI	Asthma	order.Pasteurellales.id.3688	MR Egger	13	0.0434325	0.0644426	0.514242		-0.0828749	0.16974	1.04439	0.920466	1.185	1.044 (0.92-1.185)
jHia6Z	JPFHcI	Asthma	order.Pasteurellales.id.3688	Weighted median	13	-0.0111837	0.040209	0.780905		-0.0899934	0.067626	0.988879	0.913937	1.06997	0.989 (0.914-1.07)
jHia6Z	JPFHcI	Asthma	order.Pasteurellales.id.3688	Inverse variance weighted (fixed effects)	13	-0.0541418	0.0284274	0.0568365	0.284183	-0.109859	0.00157585	0.947298	0.89596	1.00158	0.947 (0.896-1.002)
jHia6Z	JPFHcI	Asthma	order.Pasteurellales.id.3688	Simple mode	13	-0.027441	0.0617757	0.6648		-0.148521	0.0936394	0.972932	0.861982	1.09816	0.973 (0.862-1.098)
jHia6Z	JPFHcI	Asthma	order.Pasteurellales.id.3688	Weighted mode	13	-0.011023	0.0473352	0.819786		-0.1038	0.081754	0.989038	0.901406	1.08519	0.989 (0.901-1.085)
m0ByAU	JPFHcI	Asthma	order.Desulfovibrionales.id.3156	MR Egger	11	0.170379	0.282248	0.560981		-0.382828	0.723586	1.18575	0.68193	2.06181	1.186 (0.682-2.062)
m0ByAU	JPFHcI	Asthma	order.Desulfovibrionales.id.3156	Weighted median	11	-0.0314172	0.0736911	0.669863		-0.175852	0.113017	0.969071	0.838742	1.11965	0.969 (0.839-1.12)
m0ByAU	JPFHcI	Asthma	order.Desulfovibrionales.id.3156	Inverse variance weighted (multiplicative random effects)	11	-0.0937581	0.0657589	0.15393	0.458133	-0.222646	0.0351294	0.910503	0.800398	1.03575	0.911 (0.8-1.036)
m0ByAU	JPFHcI	Asthma	order.Desulfovibrionales.id.3156	Simple mode	11	0.0152821	0.147204	0.919368		-0.273237	0.303801	1.0154	0.760912	1.355	1.015 (0.761-1.355)
m0ByAU	JPFHcI	Asthma	order.Desulfovibrionales.id.3156	Weighted mode	11	0.00987398	0.118552	0.935266		-0.222487	0.242235	1.00992	0.800525	1.27409	1.01 (0.801-1.274)
NKNDGp	JPFHcI	Asthma	order.Methanobacteriales.id.120	MR Egger	9	-0.164544	0.113096	0.189024		-0.386213	0.0571243	0.84828	0.679626	1.05879	0.848 (0.68-1.059)
NKNDGp	JPFHcI	Asthma	order.Methanobacteriales.id.120	Weighted median	9	0.0164478	0.0347666	0.636148		-0.0516947	0.0845903	1.01658	0.949619	1.08827	1.017 (0.95-1.088)
NKNDGp	JPFHcI	Asthma	order.Methanobacteriales.id.120	Inverse variance weighted (fixed effects)	9	-0.00695401	0.0260709	0.789673	0.994314	-0.0580529	0.0441449	0.99307	0.9436	1.04513	0.993 (0.944-1.045)
NKNDGp	JPFHcI	Asthma	order.Methanobacteriales.id.120	Simple mode	9	0.0218197	0.048242	0.663068		-0.0727346	0.116374	1.02206	0.929848	1.12342	1.022 (0.93-1.123)
NKNDGp	JPFHcI	Asthma	order.Methanobacteriales.id.120	Weighted mode	9	0.0114874	0.0475699	0.815254		-0.0817497	0.104724	1.01155	0.921503	1.1104	1.012 (0.922-1.11)
oGD8An	JPFHcI	Asthma	order.Coriobacteriales.id.810	MR Egger	14	-0.23746	0.189616	0.234309		-0.609108	0.134187	0.788628	0.543836	1.14361	0.789 (0.544-1.144)
oGD8An	JPFHcI	Asthma	order.Coriobacteriales.id.810	Weighted median	14	-0.00366435	0.0599827	0.951287		-0.12123	0.113902	0.996342	0.88583	1.12064	0.996 (0.886-1.121)
oGD8An	JPFHcI	Asthma	order.Coriobacteriales.id.810	Inverse variance weighted (fixed effects)	14	-0.000308023	0.043226	0.994314	0.994314	-0.085031	0.084415	0.999692	0.918484	1.08808	1 (0.918-1.088)
oGD8An	JPFHcI	Asthma	order.Coriobacteriales.id.810	Simple mode	14	-0.0422179	0.10247	0.687051		-0.24306	0.158624	0.958661	0.784225	1.1719	0.959 (0.784-1.172)
oGD8An	JPFHcI	Asthma	order.Coriobacteriales.id.810	Weighted mode	14	-0.0395967	0.090542	0.669049		-0.217059	0.137866	0.961177	0.804882	1.14782	0.961 (0.805-1.148)
Oxkiqb	JPFHcI	Asthma	order.Clostridiales.id.1863	MR Egger	11	-0.501776	0.208924	0.0397857		-0.911268	-0.0922854	0.605454	0.402014	0.911845	0.605 (0.402-0.912)
Oxkiqb	JPFHcI	Asthma	order.Clostridiales.id.1863	Weighted median	11	-0.109215	0.0697198	0.117234		-0.245866	0.0274356	0.896537	0.782027	1.02782	0.897 (0.782-1.028)
Oxkiqb	JPFHcI	Asthma	order.Clostridiales.id.1863	Inverse variance weighted (fixed effects)	11	-0.112422	0.0483288	0.0200089	0.284183	-0.207146	-0.0176971	0.893667	0.812901	0.982459	0.894 (0.813-0.982)
Oxkiqb	JPFHcI	Asthma	order.Clostridiales.id.1863	Simple mode	11	-0.0841882	0.128425	0.526912		-0.335902	0.167525	0.919258	0.714693	1.18238	0.919 (0.715-1.182)
Oxkiqb	JPFHcI	Asthma	order.Clostridiales.id.1863	Weighted mode	11	-0.0907368	0.114411	0.44614		-0.314982	0.133508	0.913258	0.729802	1.14283	0.913 (0.73-1.143)
qiWbrh	JPFHcI	Asthma	order.Selenomonadales.id.2165	MR Egger	12	-0.00358331	0.244832	0.988611		-0.483454	0.476287	0.996423	0.61665	1.61009	0.996 (0.617-1.61)
qiWbrh	JPFHcI	Asthma	order.Selenomonadales.id.2165	Weighted median	12	-0.0148806	0.0716765	0.835535		-0.155367	0.125605	0.98523	0.856101	1.13383	0.985 (0.856-1.134)
qiWbrh	JPFHcI	Asthma	order.Selenomonadales.id.2165	Inverse variance weighted (multiplicative random effects)	12	0.0270949	0.0674058	0.687709	0.994314	-0.105021	0.15921	1.02747	0.900306	1.17258	1.027 (0.9-1.173)
qiWbrh	JPFHcI	Asthma	order.Selenomonadales.id.2165	Simple mode	12	-0.127406	0.144612	0.397148		-0.410845	0.156033	0.880376	0.66309	1.16886	0.88 (0.663-1.169)
qiWbrh	JPFHcI	Asthma	order.Selenomonadales.id.2165	Weighted mode	12	-0.121541	0.125467	0.353506		-0.367456	0.124374	0.885554	0.692494	1.13244	0.886 (0.692-1.132)
rsbOlb	JPFHcI	Asthma	order.MollicutesRF9.id.11579	MR Egger	12	-0.035967	0.112496	0.755762		-0.256459	0.184525	0.964672	0.773787	1.20265	0.965 (0.774-1.203)
rsbOlb	JPFHcI	Asthma	order.MollicutesRF9.id.11579	Weighted median	12	-0.0233702	0.0506832	0.644725		-0.122709	0.0759689	0.976901	0.884521	1.07893	0.977 (0.885-1.079)
rsbOlb	JPFHcI	Asthma	order.MollicutesRF9.id.11579	Inverse variance weighted (fixed effects)	12	0.0405697	0.0354044	0.251839	0.629597	-0.028823	0.109962	1.0414	0.971588	1.11624	1.041 (0.972-1.116)
rsbOlb	JPFHcI	Asthma	order.MollicutesRF9.id.11579	Simple mode	12	-0.0359293	0.0898969	0.697049		-0.212127	0.140269	0.964709	0.808862	1.15058	0.965 (0.809-1.151)
rsbOlb	JPFHcI	Asthma	order.MollicutesRF9.id.11579	Weighted mode	12	-0.0420369	0.0685991	0.552473		-0.176491	0.0924173	0.958834	0.838206	1.09682	0.959 (0.838-1.097)
sFxDb3	JPFHcI	Asthma	order.Burkholderiales.id.2874	MR Egger	10	-0.0851896	0.220308	0.709073		-0.516994	0.346615	0.918338	0.59631	1.41427	0.918 (0.596-1.414)
sFxDb3	JPFHcI	Asthma	order.Burkholderiales.id.2874	Weighted median	10	-0.0830472	0.0689999	0.22875		-0.218287	0.0521926	0.920308	0.803895	1.05358	0.92 (0.804-1.054)
sFxDb3	JPFHcI	Asthma	order.Burkholderiales.id.2874	Inverse variance weighted (fixed effects)	10	-0.0833689	0.0485668	0.0860558	0.344223	-0.17856	0.0118221	0.920012	0.836474	1.01189	0.92 (0.836-1.012)
sFxDb3	JPFHcI	Asthma	order.Burkholderiales.id.2874	Simple mode	10	-0.0792933	0.113151	0.501159		-0.30107	0.142483	0.923769	0.740026	1.15313	0.924 (0.74-1.153)
sFxDb3	JPFHcI	Asthma	order.Burkholderiales.id.2874	Weighted mode	10	-0.0792933	0.102344	0.458346		-0.279888	0.121301	0.923769	0.755868	1.12897	0.924 (0.756-1.129)
staWrf	JPFHcI	Asthma	order.Rhodospirillales.id.2667	MR Egger	13	0.166863	0.139865	0.257956		-0.107273	0.440999	1.18159	0.898281	1.55426	1.182 (0.898-1.554)
staWrf	JPFHcI	Asthma	order.Rhodospirillales.id.2667	Weighted median	13	0.0246527	0.0413836	0.551368		-0.0564592	0.105765	1.02496	0.945105	1.11156	1.025 (0.945-1.112)
staWrf	JPFHcI	Asthma	order.Rhodospirillales.id.2667	Inverse variance weighted (fixed effects)	13	0.00173512	0.0299926	0.953867	0.994314	-0.0570503	0.0605205	1.00174	0.944547	1.06239	1.002 (0.945-1.062)
staWrf	JPFHcI	Asthma	order.Rhodospirillales.id.2667	Simple mode	13	0.0162484	0.0626419	0.799734		-0.10653	0.139027	1.01638	0.898948	1.14915	1.016 (0.899-1.149)
staWrf	JPFHcI	Asthma	order.Rhodospirillales.id.2667	Weighted mode	13	0.0251014	0.0562581	0.663409		-0.0851643	0.135367	1.02542	0.918361	1.14496	1.025 (0.918-1.145)
tSliO9	JPFHcI	Asthma	order.Bacteroidales.id.913	MR Egger	12	-0.0805372	0.110128	0.481377		-0.296388	0.135313	0.922621	0.743499	1.1449	0.923 (0.743-1.145)
tSliO9	JPFHcI	Asthma	order.Bacteroidales.id.913	Weighted median	12	-0.00891318	0.0642489	0.889664		-0.134841	0.117015	0.991126	0.873855	1.12414	0.991 (0.874-1.124)
tSliO9	JPFHcI	Asthma	order.Bacteroidales.id.913	Inverse variance weighted (fixed effects)	12	-0.0242672	0.0471976	0.607139	0.994314	-0.116775	0.0682402	0.976025	0.889786	1.07062	0.976 (0.89-1.071)
tSliO9	JPFHcI	Asthma	order.Bacteroidales.id.913	Simple mode	12	0.0451244	0.10864	0.685867		-0.167809	0.258058	1.04616	0.845515	1.29441	1.046 (0.846-1.294)
tSliO9	JPFHcI	Asthma	order.Bacteroidales.id.913	Weighted mode	12	0.00650784	0.101848	0.950198		-0.193114	0.206129	1.00653	0.824388	1.22891	1.007 (0.824-1.229)
uCOF7P	JPFHcI	Asthma	order.Bacillales.id.1674	MR Egger	8	0.0131229	0.123954	0.919137		-0.229827	0.256073	1.01321	0.794671	1.29185	1.013 (0.795-1.292)
uCOF7P	JPFHcI	Asthma	order.Bacillales.id.1674	Weighted median	8	0.0165353	0.03195	0.604782		-0.0460866	0.0791572	1.01667	0.954959	1.08237	1.017 (0.955-1.082)
uCOF7P	JPFHcI	Asthma	order.Bacillales.id.1674	Inverse variance weighted (fixed effects)	8	0.017775	0.0244122	0.46654	0.994314	-0.0300729	0.0656229	1.01793	0.970375	1.06782	1.018 (0.97-1.068)
uCOF7P	JPFHcI	Asthma	order.Bacillales.id.1674	Simple mode	8	0.0264945	0.0457759	0.580871		-0.0632263	0.116215	1.02685	0.938731	1.12324	1.027 (0.939-1.123)
uCOF7P	JPFHcI	Asthma	order.Bacillales.id.1674	Weighted mode	8	0.0297263	0.0495886	0.567755		-0.0674674	0.12692	1.03017	0.934758	1.13533	1.03 (0.935-1.135)
3cOJ1f	JPFHcI	Asthma	class.Actinobacteria.id.419	MR Egger	14	-0.133804	0.104419	0.224255		-0.338465	0.0708565	0.874761	0.712864	1.07343	0.875 (0.713-1.073)
3cOJ1f	JPFHcI	Asthma	class.Actinobacteria.id.419	Weighted median	14	-0.0832173	0.0512185	0.104216		-0.183606	0.017171	0.920151	0.832264	1.01732	0.92 (0.832-1.017)
3cOJ1f	JPFHcI	Asthma	class.Actinobacteria.id.419	Inverse variance weighted (fixed effects)	14	-0.0698739	0.0369791	0.058818	0.345479	-0.142353	0.00260512	0.932511	0.867315	1.00261	0.933 (0.867-1.003)
3cOJ1f	JPFHcI	Asthma	class.Actinobacteria.id.419	Simple mode	14	-0.0454305	0.0771536	0.566066		-0.196651	0.105791	0.955586	0.821477	1.11159	0.956 (0.821-1.112)
3cOJ1f	JPFHcI	Asthma	class.Actinobacteria.id.419	Weighted mode	14	-0.0712607	0.0629286	0.277919		-0.194601	0.0520792	0.931219	0.823163	1.05346	0.931 (0.823-1.053)
3Oo7Td	JPFHcI	Asthma	class.Methanobacteria.id.119	MR Egger	9	-0.164544	0.113096	0.189024		-0.386213	0.0571243	0.84828	0.679626	1.05879	0.848 (0.68-1.059)
3Oo7Td	JPFHcI	Asthma	class.Methanobacteria.id.119	Weighted median	9	0.0164478	0.0343043	0.631606		-0.0507886	0.0836841	1.01658	0.95048	1.08729	1.017 (0.95-1.087)
3Oo7Td	JPFHcI	Asthma	class.Methanobacteria.id.119	Inverse variance weighted (fixed effects)	9	-0.00695401	0.0260709	0.789673	0.994314	-0.0580529	0.0441449	0.99307	0.9436	1.04513	0.993 (0.944-1.045)
3Oo7Td	JPFHcI	Asthma	class.Methanobacteria.id.119	Simple mode	9	0.0218197	0.0501158	0.674791		-0.0764074	0.120047	1.02206	0.926439	1.12755	1.022 (0.926-1.128)
3Oo7Td	JPFHcI	Asthma	class.Methanobacteria.id.119	Weighted mode	9	0.0114874	0.0453926	0.806598		-0.077482	0.100457	1.01155	0.925444	1.10568	1.012 (0.925-1.106)
dP6VTT	JPFHcI	Asthma	class.Alphaproteobacteria.id.2379	MR Egger	6	-0.104498	0.162551	0.555308		-0.423097	0.214101	0.900776	0.655015	1.23875	0.901 (0.655-1.239)
dP6VTT	JPFHcI	Asthma	class.Alphaproteobacteria.id.2379	Weighted median	6	-0.046901	0.0556872	0.399664		-0.156048	0.062246	0.954182	0.855518	1.06422	0.954 (0.856-1.064)
dP6VTT	JPFHcI	Asthma	class.Alphaproteobacteria.id.2379	Inverse variance weighted (fixed effects)	6	-0.0486799	0.0464674	0.294817	0.786179	-0.139756	0.0423963	0.952486	0.86957	1.04331	0.952 (0.87-1.043)
dP6VTT	JPFHcI	Asthma	class.Alphaproteobacteria.id.2379	Simple mode	6	-0.0039069	0.0877963	0.966229		-0.175988	0.168174	0.996101	0.838628	1.18314	0.996 (0.839-1.183)
dP6VTT	JPFHcI	Asthma	class.Alphaproteobacteria.id.2379	Weighted mode	6	-0.0145502	0.0819708	0.866079		-0.175213	0.146113	0.985555	0.839278	1.15733	0.986 (0.839-1.157)
Fr2Ff4	JPFHcI	Asthma	class.Clostridia.id.1859	MR Egger	10	-0.55965	0.235308	0.0446592		-1.02085	-0.0984458	0.571409	0.360287	0.906245	0.571 (0.36-0.906)
Fr2Ff4	JPFHcI	Asthma	class.Clostridia.id.1859	Weighted median	10	-0.0942315	0.0720928	0.191183		-0.235533	0.0470704	0.910072	0.790149	1.0482	0.91 (0.79-1.048)
Fr2Ff4	JPFHcI	Asthma	class.Clostridia.id.1859	Inverse variance weighted (fixed effects)	10	-0.115076	0.0496369	0.02043	0.32688	-0.212364	-0.0177877	0.891298	0.80867	0.98237	0.891 (0.809-0.982)
Fr2Ff4	JPFHcI	Asthma	class.Clostridia.id.1859	Simple mode	10	-0.0882339	0.129765	0.513642		-0.342572	0.166105	0.915547	0.709942	1.1807	0.916 (0.71-1.181)
Fr2Ff4	JPFHcI	Asthma	class.Clostridia.id.1859	Weighted mode	10	-0.140235	0.117531	0.263305		-0.370596	0.0901261	0.869154	0.690322	1.09431	0.869 (0.69-1.094)
FRQYhm	JPFHcI	Asthma	class.Gammaproteobacteria.id.3303	MR Egger	7	-0.150593	0.252363	0.576676		-0.645224	0.344038	0.860198	0.524545	1.41063	0.86 (0.525-1.411)
FRQYhm	JPFHcI	Asthma	class.Gammaproteobacteria.id.3303	Weighted median	7	-0.055839	0.0770312	0.468521		-0.20682	0.0951421	0.945691	0.813166	1.09982	0.946 (0.813-1.1)
FRQYhm	JPFHcI	Asthma	class.Gammaproteobacteria.id.3303	Inverse variance weighted (fixed effects)	7	-0.00649291	0.0595719	0.913208	0.994314	-0.123254	0.110268	0.993528	0.884039	1.11658	0.994 (0.884-1.117)
FRQYhm	JPFHcI	Asthma	class.Gammaproteobacteria.id.3303	Simple mode	7	-0.0465525	0.10418	0.670664		-0.250746	0.157641	0.954514	0.77822	1.17075	0.955 (0.778-1.171)
FRQYhm	JPFHcI	Asthma	class.Gammaproteobacteria.id.3303	Weighted mode	7	-0.0639421	0.100626	0.548593		-0.261169	0.133285	0.938059	0.77015	1.14258	0.938 (0.77-1.143)
IgBtIU	JPFHcI	Asthma	class.Bacilli.id.1673	MR Egger	18	0.084148	0.139606	0.555121		-0.18948	0.357776	1.08779	0.827389	1.43015	1.088 (0.827-1.43)
IgBtIU	JPFHcI	Asthma	class.Bacilli.id.1673	Weighted median	18	-0.0499531	0.0582831	0.391402		-0.164188	0.0642818	0.951274	0.848582	1.06639	0.951 (0.849-1.066)
IgBtIU	JPFHcI	Asthma	class.Bacilli.id.1673	Inverse variance weighted (multiplicative random effects)	18	-0.0609125	0.0508615	0.231068	0.739416	-0.160601	0.0387762	0.940906	0.851632	1.03954	0.941 (0.852-1.04)
IgBtIU	JPFHcI	Asthma	class.Bacilli.id.1673	Simple mode	18	-0.0652937	0.0955084	0.503413		-0.25249	0.121903	0.936792	0.776864	1.12964	0.937 (0.777-1.13)
IgBtIU	JPFHcI	Asthma	class.Bacilli.id.1673	Weighted mode	18	-0.0347832	0.0751893	0.649511		-0.182154	0.112588	0.965815	0.833473	1.11917	0.966 (0.833-1.119)
Msb4zz	JPFHcI	Asthma	class.Melainabacteria.id.1589	MR Egger	10	0.029069	0.107241	0.793206		-0.181124	0.239261	1.0295	0.834332	1.27031	1.029 (0.834-1.27)
Msb4zz	JPFHcI	Asthma	class.Melainabacteria.id.1589	Weighted median	10	-0.0136107	0.0426668	0.749727		-0.0972377	0.0700163	0.986482	0.90734	1.07253	0.986 (0.907-1.073)
Msb4zz	JPFHcI	Asthma	class.Melainabacteria.id.1589	Inverse variance weighted (fixed effects)	10	-0.019128	0.0300182	0.523986	0.994314	-0.0779638	0.0397077	0.981054	0.924998	1.04051	0.981 (0.925-1.041)
Msb4zz	JPFHcI	Asthma	class.Melainabacteria.id.1589	Simple mode	10	-0.00546189	0.0724043	0.941518		-0.147374	0.136451	0.994553	0.862971	1.1462	0.995 (0.863-1.146)
Msb4zz	JPFHcI	Asthma	class.Melainabacteria.id.1589	Weighted mode	10	-0.00880493	0.0683963	0.900399		-0.142862	0.125252	0.991234	0.866874	1.13343	0.991 (0.867-1.133)
MXS84H	JPFHcI	Asthma	class.Negativicutes.id.2164	MR Egger	12	-0.00358331	0.244832	0.988611		-0.483454	0.476287	0.996423	0.61665	1.61009	0.996 (0.617-1.61)
MXS84H	JPFHcI	Asthma	class.Negativicutes.id.2164	Weighted median	12	-0.0148806	0.070939	0.83385		-0.153921	0.12416	0.98523	0.85734	1.1322	0.985 (0.857-1.132)
MXS84H	JPFHcI	Asthma	class.Negativicutes.id.2164	Inverse variance weighted (multiplicative random effects)	12	0.0270949	0.0674058	0.687709	0.994314	-0.105021	0.15921	1.02747	0.900306	1.17258	1.027 (0.9-1.173)
MXS84H	JPFHcI	Asthma	class.Negativicutes.id.2164	Simple mode	12	-0.127406	0.141878	0.388421		-0.405488	0.150675	0.880376	0.666652	1.16262	0.88 (0.667-1.163)
MXS84H	JPFHcI	Asthma	class.Negativicutes.id.2164	Weighted mode	12	-0.121541	0.135478	0.388862		-0.387078	0.143995	0.885554	0.679038	1.15488	0.886 (0.679-1.155)
n3j0op	JPFHcI	Asthma	class.Deltaproteobacteria.id.3087	MR Egger	12	0.360807	0.326776	0.295391		-0.279674	1.00129	1.43449	0.75603	2.72178	1.434 (0.756-2.722)
n3j0op	JPFHcI	Asthma	class.Deltaproteobacteria.id.3087	Weighted median	12	-0.0321779	0.0751042	0.668329		-0.179382	0.115026	0.968334	0.835786	1.1219	0.968 (0.836-1.122)
n3j0op	JPFHcI	Asthma	class.Deltaproteobacteria.id.3087	Inverse variance weighted (multiplicative random effects)	12	-0.141977	0.0768778	0.0647773	0.345479	-0.292658	0.00870318	0.867641	0.746277	1.00874	0.868 (0.746-1.009)
n3j0op	JPFHcI	Asthma	class.Deltaproteobacteria.id.3087	Simple mode	12	0.0203944	0.141762	0.88821		-0.257459	0.298248	1.0206	0.773013	1.3475	1.021 (0.773-1.347)
n3j0op	JPFHcI	Asthma	class.Deltaproteobacteria.id.3087	Weighted mode	12	0.0203944	0.110118	0.856438		-0.195436	0.236225	1.0206	0.822476	1.26646	1.021 (0.822-1.266)
nQHoYD	JPFHcI	Asthma	class.Lentisphaeria.id.2250	MR Egger	8	-0.106025	0.131831	0.451932		-0.364414	0.152363	0.899402	0.694604	1.16458	0.899 (0.695-1.165)
nQHoYD	JPFHcI	Asthma	class.Lentisphaeria.id.2250	Weighted median	8	0.0326431	0.0403285	0.418268		-0.0464008	0.111687	1.03318	0.954659	1.11816	1.033 (0.955-1.118)
nQHoYD	JPFHcI	Asthma	class.Lentisphaeria.id.2250	Inverse variance weighted (fixed effects)	8	0.00701161	0.0298652	0.814383	0.994314	-0.0515242	0.0655474	1.00704	0.949781	1.06774	1.007 (0.95-1.068)
nQHoYD	JPFHcI	Asthma	class.Lentisphaeria.id.2250	Simple mode	8	0.0447223	0.0656907	0.517876		-0.0840315	0.173476	1.04574	0.919402	1.18943	1.046 (0.919-1.189)
nQHoYD	JPFHcI	Asthma	class.Lentisphaeria.id.2250	Weighted mode	8	0.0447223	0.0629332	0.500297		-0.0786267	0.168071	1.04574	0.924385	1.18302	1.046 (0.924-1.183)
nRNBx9	JPFHcI	Asthma	class.Mollicutes.id.3920	MR Egger	12	-0.00619168	0.144986	0.966777		-0.290365	0.277982	0.993827	0.74799	1.32046	0.994 (0.748-1.32)
nRNBx9	JPFHcI	Asthma	class.Mollicutes.id.3920	Weighted median	12	-0.0352104	0.0520734	0.498934		-0.137274	0.0668535	0.965402	0.871731	1.06914	0.965 (0.872-1.069)
nRNBx9	JPFHcI	Asthma	class.Mollicutes.id.3920	Inverse variance weighted (fixed effects)	12	-0.0129522	0.0369828	0.726171	0.994314	-0.0854385	0.059534	0.987131	0.91811	1.06134	0.987 (0.918-1.061)
nRNBx9	JPFHcI	Asthma	class.Mollicutes.id.3920	Simple mode	12	-0.0216056	0.0875135	0.809546		-0.193132	0.149921	0.978626	0.824373	1.16174	0.979 (0.824-1.162)
nRNBx9	JPFHcI	Asthma	class.Mollicutes.id.3920	Weighted mode	12	-0.0467554	0.0824597	0.582094		-0.208376	0.114866	0.954321	0.811901	1.12172	0.954 (0.812-1.122)
szt6bn	JPFHcI	Asthma	class.Coriobacteriia.id.809	MR Egger	14	-0.23746	0.189616	0.234309		-0.609108	0.134187	0.788628	0.543836	1.14361	0.789 (0.544-1.144)
szt6bn	JPFHcI	Asthma	class.Coriobacteriia.id.809	Weighted median	14	-0.00366435	0.0603225	0.951561		-0.121896	0.114568	0.996342	0.88524	1.12139	0.996 (0.885-1.121)
szt6bn	JPFHcI	Asthma	class.Coriobacteriia.id.809	Inverse variance weighted (fixed effects)	14	-0.000308023	0.043226	0.994314	0.994314	-0.085031	0.084415	0.999692	0.918484	1.08808	1 (0.918-1.088)
szt6bn	JPFHcI	Asthma	class.Coriobacteriia.id.809	Simple mode	14	-0.0422179	0.107975	0.702132		-0.253849	0.169413	0.958661	0.775809	1.18461	0.959 (0.776-1.185)
szt6bn	JPFHcI	Asthma	class.Coriobacteriia.id.809	Weighted mode	14	-0.0395967	0.0930977	0.677557		-0.222068	0.142875	0.961177	0.800861	1.15359	0.961 (0.801-1.154)
UsMxlz	JPFHcI	Asthma	class.Verrucomicrobiae.id.4029	MR Egger	11	0.289945	0.176126	0.134121		-0.0552611	0.635151	1.33635	0.946238	1.88731	1.336 (0.946-1.887)
UsMxlz	JPFHcI	Asthma	class.Verrucomicrobiae.id.4029	Weighted median	11	0.0678092	0.0572937	0.236596		-0.0444864	0.180105	1.07016	0.956489	1.19734	1.07 (0.956-1.197)
UsMxlz	JPFHcI	Asthma	class.Verrucomicrobiae.id.4029	Inverse variance weighted (multiplicative random effects)	11	0.0335467	0.0551953	0.543332	0.994314	-0.0746361	0.141729	1.03412	0.928081	1.15226	1.034 (0.928-1.152)
UsMxlz	JPFHcI	Asthma	class.Verrucomicrobiae.id.4029	Simple mode	11	0.0742856	0.0917693	0.437075		-0.105582	0.254154	1.07711	0.8998	1.28937	1.077 (0.9-1.289)
UsMxlz	JPFHcI	Asthma	class.Verrucomicrobiae.id.4029	Weighted mode	11	0.0804239	0.0743544	0.30481		-0.0653107	0.226158	1.08375	0.936776	1.25377	1.084 (0.937-1.254)
UTPK2n	JPFHcI	Asthma	class.Bacteroidia.id.912	MR Egger	12	-0.0805372	0.110128	0.481377		-0.296388	0.135313	0.922621	0.743499	1.1449	0.923 (0.743-1.145)
UTPK2n	JPFHcI	Asthma	class.Bacteroidia.id.912	Weighted median	12	-0.00891318	0.0658965	0.892406		-0.13807	0.120244	0.991126	0.871037	1.12777	0.991 (0.871-1.128)
UTPK2n	JPFHcI	Asthma	class.Bacteroidia.id.912	Inverse variance weighted (fixed effects)	12	-0.0242672	0.0471976	0.607139	0.994314	-0.116775	0.0682402	0.976025	0.889786	1.07062	0.976 (0.89-1.071)
UTPK2n	JPFHcI	Asthma	class.Bacteroidia.id.912	Simple mode	12	0.0451244	0.117288	0.707772		-0.184761	0.275009	1.04616	0.831303	1.31654	1.046 (0.831-1.317)
UTPK2n	JPFHcI	Asthma	class.Bacteroidia.id.912	Weighted mode	12	0.00650784	0.100576	0.949569		-0.190622	0.203637	1.00653	0.826445	1.22585	1.007 (0.826-1.226)
X4kHrP	JPFHcI	Asthma	class.Betaproteobacteria.id.2867	MR Egger	10	-0.0238374	0.239203	0.923071		-0.492675	0.445	0.976444	0.61099	1.56049	0.976 (0.611-1.56)
X4kHrP	JPFHcI	Asthma	class.Betaproteobacteria.id.2867	Weighted median	10	-0.0693461	0.074288	0.350574		-0.21495	0.0762583	0.933004	0.806581	1.07924	0.933 (0.807-1.079)
X4kHrP	JPFHcI	Asthma	class.Betaproteobacteria.id.2867	Inverse variance weighted (multiplicative random effects)	10	-0.0905634	0.0715927	0.205878	0.739416	-0.230885	0.0497583	0.913416	0.793831	1.05102	0.913 (0.794-1.051)
X4kHrP	JPFHcI	Asthma	class.Betaproteobacteria.id.2867	Simple mode	10	-0.0659958	0.125811	0.61256		-0.312585	0.180593	0.936135	0.731554	1.19793	0.936 (0.732-1.198)
X4kHrP	JPFHcI	Asthma	class.Betaproteobacteria.id.2867	Weighted mode	10	-0.0629727	0.10822	0.574921		-0.275084	0.149138	0.938969	0.759508	1.16083	0.939 (0.76-1.161)
ZJXDpG	JPFHcI	Asthma	class.Erysipelotrichia.id.2147	MR Egger	13	0.0925269	0.257568	0.726221		-0.412306	0.59736	1.09694	0.662122	1.81731	1.097 (0.662-1.817)
ZJXDpG	JPFHcI	Asthma	class.Erysipelotrichia.id.2147	Weighted median	13	0.000334887	0.0680526	0.996074		-0.133048	0.133718	1.00033	0.875423	1.14307	1 (0.875-1.143)
ZJXDpG	JPFHcI	Asthma	class.Erysipelotrichia.id.2147	Inverse variance weighted (fixed effects)	13	0.00329001	0.0467746	0.943925	0.994314	-0.0883883	0.0949683	1.0033	0.915405	1.09962	1.003 (0.915-1.1)
ZJXDpG	JPFHcI	Asthma	class.Erysipelotrichia.id.2147	Simple mode	13	-0.131488	0.135184	0.349921		-0.39645	0.133473	0.876789	0.672704	1.14279	0.877 (0.673-1.143)
ZJXDpG	JPFHcI	Asthma	class.Erysipelotrichia.id.2147	Weighted mode	13	0.0429052	0.121901	0.730967		-0.196021	0.281832	1.04384	0.821995	1.32556	1.044 (0.822-1.326)
0rWmph	JPFHcI	Asthma	phylum.Firmicutes.id.1672	MR Egger	14	-0.0365377	0.173832	0.837046		-0.377249	0.304174	0.964122	0.685745	1.3555	0.964 (0.686-1.356)
0rWmph	JPFHcI	Asthma	phylum.Firmicutes.id.1672	Weighted median	14	-0.0919546	0.0655135	0.160439		-0.220361	0.0364518	0.912147	0.802229	1.03712	0.912 (0.802-1.037)
0rWmph	JPFHcI	Asthma	phylum.Firmicutes.id.1672	Inverse variance weighted (multiplicative random effects)	14	-0.0643676	0.0640501	0.314918	0.833645	-0.189906	0.0611707	0.93766	0.827037	1.06308	0.938 (0.827-1.063)
0rWmph	JPFHcI	Asthma	phylum.Firmicutes.id.1672	Simple mode	14	-0.136505	0.111763	0.243629		-0.35556	0.0825499	0.872402	0.700781	1.08605	0.872 (0.701-1.086)
0rWmph	JPFHcI	Asthma	phylum.Firmicutes.id.1672	Weighted mode	14	-0.110168	0.0857189	0.22114		-0.278177	0.0578412	0.895684	0.757163	1.05955	0.896 (0.757-1.06)
2neTKK	JPFHcI	Asthma	phylum.Euryarchaeota.id.55	MR Egger	11	-0.158106	0.114366	0.20017		-0.382263	0.0660514	0.853759	0.682315	1.06828	0.854 (0.682-1.068)
2neTKK	JPFHcI	Asthma	phylum.Euryarchaeota.id.55	Weighted median	11	0.0112138	0.0308922	0.716606		-0.0493349	0.0717626	1.01128	0.951862	1.0744	1.011 (0.952-1.074)
2neTKK	JPFHcI	Asthma	phylum.Euryarchaeota.id.55	Inverse variance weighted (fixed effects)	11	-0.0233904	0.0228037	0.305021	0.833645	-0.0680857	0.0213049	0.976881	0.93418	1.02153	0.977 (0.934-1.022)
2neTKK	JPFHcI	Asthma	phylum.Euryarchaeota.id.55	Simple mode	11	0.0310522	0.0466517	0.520712		-0.0603851	0.122489	1.03154	0.941402	1.13031	1.032 (0.941-1.13)
2neTKK	JPFHcI	Asthma	phylum.Euryarchaeota.id.55	Weighted mode	11	0.0293292	0.0432865	0.513421		-0.0555124	0.114171	1.02976	0.946	1.12094	1.03 (0.946-1.121)
6gX3qe	JPFHcI	Asthma	phylum.Tenericutes.id.3919	MR Egger	12	-0.00619168	0.144986	0.966777		-0.290365	0.277982	0.993827	0.74799	1.32046	0.994 (0.748-1.32)
6gX3qe	JPFHcI	Asthma	phylum.Tenericutes.id.3919	Weighted median	12	-0.0352104	0.0540599	0.514838		-0.141168	0.0707469	0.965402	0.868344	1.07331	0.965 (0.868-1.073)
6gX3qe	JPFHcI	Asthma	phylum.Tenericutes.id.3919	Inverse variance weighted (fixed effects)	12	-0.0129522	0.0369828	0.726171	0.833645	-0.0854385	0.059534	0.987131	0.91811	1.06134	0.987 (0.918-1.061)
6gX3qe	JPFHcI	Asthma	phylum.Tenericutes.id.3919	Simple mode	12	-0.0216056	0.0946664	0.823655		-0.207152	0.163941	0.978626	0.812896	1.17814	0.979 (0.813-1.178)
6gX3qe	JPFHcI	Asthma	phylum.Tenericutes.id.3919	Weighted mode	12	-0.0467554	0.0805716	0.57341		-0.204676	0.111165	0.954321	0.814911	1.11758	0.954 (0.815-1.118)
7ioeKt	JPFHcI	Asthma	phylum.Proteobacteria.id.2375	MR Egger	12	-0.168562	0.188591	0.392435		-0.538201	0.201077	0.844879	0.583797	1.22272	0.845 (0.584-1.223)
7ioeKt	JPFHcI	Asthma	phylum.Proteobacteria.id.2375	Weighted median	12	-0.0860152	0.0619274	0.164842		-0.207393	0.0353624	0.91758	0.8127	1.036	0.918 (0.813-1.036)
7ioeKt	JPFHcI	Asthma	phylum.Proteobacteria.id.2375	Inverse variance weighted (multiplicative random effects)	12	0.00346135	0.0678261	0.959299	0.959299	-0.129478	0.136401	1.00347	0.878554	1.14614	1.003 (0.879-1.146)
7ioeKt	JPFHcI	Asthma	phylum.Proteobacteria.id.2375	Simple mode	12	-0.108725	0.0844585	0.224412		-0.274263	0.0568142	0.896977	0.760132	1.05846	0.897 (0.76-1.058)
7ioeKt	JPFHcI	Asthma	phylum.Proteobacteria.id.2375	Weighted mode	12	-0.116476	0.074905	0.148233		-0.26329	0.0303377	0.890051	0.768519	1.0308	0.89 (0.769-1.031)
fE3r8h	JPFHcI	Asthma	phylum.Verrucomicrobia.id.3982	MR Egger	12	0.14444	0.113017	0.230105		-0.0770738	0.365955	1.15539	0.925822	1.44189	1.155 (0.926-1.442)
fE3r8h	JPFHcI	Asthma	phylum.Verrucomicrobia.id.3982	Weighted median	12	0.0341999	0.05033	0.496813		-0.064447	0.132847	1.03479	0.937586	1.14207	1.035 (0.938-1.142)
fE3r8h	JPFHcI	Asthma	phylum.Verrucomicrobia.id.3982	Inverse variance weighted (fixed effects)	12	0.0420874	0.037034	0.255767	0.833645	-0.0304992	0.114674	1.04299	0.969961	1.12151	1.043 (0.97-1.122)
fE3r8h	JPFHcI	Asthma	phylum.Verrucomicrobia.id.3982	Simple mode	12	0.0375829	0.0807128	0.650559		-0.120614	0.19578	1.0383	0.886376	1.21626	1.038 (0.886-1.216)
fE3r8h	JPFHcI	Asthma	phylum.Verrucomicrobia.id.3982	Weighted mode	12	0.0375829	0.0647525	0.573337		-0.0893321	0.164498	1.0383	0.914542	1.1788	1.038 (0.915-1.179)
gkAVOW	JPFHcI	Asthma	phylum.Lentisphaerae.id.2238	MR Egger	9	-0.141944	0.137852	0.337415		-0.412134	0.128245	0.86767	0.662236	1.13683	0.868 (0.662-1.137)
gkAVOW	JPFHcI	Asthma	phylum.Lentisphaerae.id.2238	Weighted median	9	0.0209256	0.0400814	0.601615		-0.0576338	0.0994851	1.02115	0.943996	1.1046	1.021 (0.944-1.105)
gkAVOW	JPFHcI	Asthma	phylum.Lentisphaerae.id.2238	Inverse variance weighted (fixed effects)	9	-0.0104355	0.0279595	0.708972	0.833645	-0.0652362	0.0443651	0.989619	0.936846	1.04536	0.99 (0.937-1.045)
gkAVOW	JPFHcI	Asthma	phylum.Lentisphaerae.id.2238	Simple mode	9	0.0428613	0.0707891	0.561641		-0.0958854	0.181608	1.04379	0.908568	1.19914	1.044 (0.909-1.199)
gkAVOW	JPFHcI	Asthma	phylum.Lentisphaerae.id.2238	Weighted mode	9	0.0418631	0.0668211	0.548446		-0.0891062	0.172832	1.04275	0.914748	1.18867	1.043 (0.915-1.189)
II0qrp	JPFHcI	Asthma	phylum.Actinobacteria.id.400	MR Egger	14	-0.298603	0.175875	0.115301		-0.643318	0.0461125	0.741854	0.525546	1.04719	0.742 (0.526-1.047)
II0qrp	JPFHcI	Asthma	phylum.Actinobacteria.id.400	Weighted median	14	0.0337984	0.0580021	0.560089		-0.0798858	0.147483	1.03438	0.923222	1.15891	1.034 (0.923-1.159)
II0qrp	JPFHcI	Asthma	phylum.Actinobacteria.id.400	Inverse variance weighted (fixed effects)	14	0.0295421	0.0422958	0.484886	0.833645	-0.0533576	0.112442	1.02998	0.948041	1.11901	1.03 (0.948-1.119)
II0qrp	JPFHcI	Asthma	phylum.Actinobacteria.id.400	Simple mode	14	0.0386669	0.103834	0.715601		-0.164847	0.242181	1.03942	0.848024	1.27402	1.039 (0.848-1.274)
II0qrp	JPFHcI	Asthma	phylum.Actinobacteria.id.400	Weighted mode	14	0.0218887	0.0922659	0.816172		-0.158952	0.20273	1.02213	0.853037	1.22474	1.022 (0.853-1.225)
oChqj7	JPFHcI	Asthma	phylum.Bacteroidetes.id.905	MR Egger	10	-0.123437	0.110823	0.297697		-0.340651	0.0937758	0.883877	0.711307	1.09831	0.884 (0.711-1.098)
oChqj7	JPFHcI	Asthma	phylum.Bacteroidetes.id.905	Weighted median	10	-0.0091402	0.0648522	0.887918		-0.13625	0.11797	0.990901	0.872624	1.12521	0.991 (0.873-1.125)
oChqj7	JPFHcI	Asthma	phylum.Bacteroidetes.id.905	Inverse variance weighted (fixed effects)	10	-0.0166002	0.0502265	0.741018	0.833645	-0.115044	0.0818439	0.983537	0.891327	1.08529	0.984 (0.891-1.085)
oChqj7	JPFHcI	Asthma	phylum.Bacteroidetes.id.905	Simple mode	10	0.0156919	0.110819	0.890516		-0.201513	0.232897	1.01582	0.817493	1.26225	1.016 (0.817-1.262)
oChqj7	JPFHcI	Asthma	phylum.Bacteroidetes.id.905	Weighted mode	10	-0.0069188	0.0990777	0.945854		-0.201111	0.187274	0.993105	0.817821	1.20596	0.993 (0.818-1.206)
PcT6eJ	JPFHcI	Asthma	phylum.Cyanobacteria.id.1500	MR Egger	8	-0.00319498	0.166572	0.985319		-0.329675	0.323285	0.99681	0.719157	1.38166	0.997 (0.719-1.382)
PcT6eJ	JPFHcI	Asthma	phylum.Cyanobacteria.id.1500	Weighted median	8	0.0437026	0.0517714	0.398588		-0.0577693	0.145174	1.04467	0.943868	1.15624	1.045 (0.944-1.156)
PcT6eJ	JPFHcI	Asthma	phylum.Cyanobacteria.id.1500	Inverse variance weighted (fixed effects)	8	0.0178737	0.0358951	0.618525	0.833645	-0.0524807	0.088228	1.01803	0.948873	1.09224	1.018 (0.949-1.092)
PcT6eJ	JPFHcI	Asthma	phylum.Cyanobacteria.id.1500	Simple mode	8	-0.0476165	0.0904005	0.614656		-0.224801	0.129569	0.953499	0.798675	1.13834	0.953 (0.799-1.138)
PcT6eJ	JPFHcI	Asthma	phylum.Cyanobacteria.id.1500	Weighted mode	8	0.0743261	0.0844271	0.407872		-0.091151	0.239803	1.07716	0.91288	1.271	1.077 (0.913-1.271)
0aMbT3	XPtH0l	Allergic asthma	genus.Eggerthella.id.819	MR Egger	9	-0.275331	0.290727	0.375155		-0.845156	0.294494	0.759321	0.429491	1.34245	0.759 (0.429-1.342)
0aMbT3	XPtH0l	Allergic asthma	genus.Eggerthella.id.819	Weighted median	9	-0.0896726	0.0817633	0.272758		-0.249929	0.0705835	0.91423	0.778856	1.07313	0.914 (0.779-1.073)
0aMbT3	XPtH0l	Allergic asthma	genus.Eggerthella.id.819	Inverse variance weighted (fixed effects)	9	-0.0959247	0.0575304	0.0954402	0.811242	-0.208684	0.0168349	0.908532	0.811651	1.01698	0.909 (0.812-1.017)
0aMbT3	XPtH0l	Allergic asthma	genus.Eggerthella.id.819	Simple mode	9	-0.149359	0.128131	0.277324		-0.400496	0.101779	0.86126	0.669988	1.10714	0.861 (0.67-1.107)
0aMbT3	XPtH0l	Allergic asthma	genus.Eggerthella.id.819	Weighted mode	9	-0.113044	0.124338	0.389833		-0.356747	0.13066	0.893112	0.69995	1.13958	0.893 (0.7-1.14)
0heWA4	XPtH0l	Allergic asthma	genus.Lactococcus.id.1851	MR Egger	8	0.0304444	0.252831	0.908086		-0.465105	0.525993	1.03091	0.628069	1.69214	1.031 (0.628-1.692)
0heWA4	XPtH0l	Allergic asthma	genus.Lactococcus.id.1851	Weighted median	8	-0.000728407	0.0729941	0.992038		-0.143797	0.14234	0.999272	0.866064	1.15297	0.999 (0.866-1.153)
0heWA4	XPtH0l	Allergic asthma	genus.Lactococcus.id.1851	Inverse variance weighted (fixed effects)	8	-0.00172596	0.0551707	0.975043	0.983306	-0.109861	0.106409	0.998276	0.895959	1.11228	0.998 (0.896-1.112)
0heWA4	XPtH0l	Allergic asthma	genus.Lactococcus.id.1851	Simple mode	8	-0.0123137	0.11338	0.916563		-0.234539	0.209911	0.987762	0.790936	1.23357	0.988 (0.791-1.234)
0heWA4	XPtH0l	Allergic asthma	genus.Lactococcus.id.1851	Weighted mode	8	0.0273193	0.107412	0.806541		-0.183208	0.237846	1.0277	0.832595	1.26851	1.028 (0.833-1.269)
0lsDJy	XPtH0l	Allergic asthma	genus.DefluviitaleaceaeUCG011.id.11287	MR Egger	9	0.484146	0.387981	0.252204		-0.276296	1.24459	1.62279	0.758588	3.4715	1.623 (0.759-3.472)
0lsDJy	XPtH0l	Allergic asthma	genus.DefluviitaleaceaeUCG011.id.11287	Weighted median	9	-0.0697855	0.110753	0.52863		-0.286862	0.147291	0.932594	0.750615	1.15869	0.933 (0.751-1.159)
0lsDJy	XPtH0l	Allergic asthma	genus.DefluviitaleaceaeUCG011.id.11287	Inverse variance weighted (multiplicative random effects)	9	-0.106658	0.116735	0.360888	0.963766	-0.335459	0.122143	0.898833	0.71501	1.12992	0.899 (0.715-1.13)
0lsDJy	XPtH0l	Allergic asthma	genus.DefluviitaleaceaeUCG011.id.11287	Simple mode	9	-0.250096	0.212305	0.272648		-0.666215	0.166023	0.778726	0.513649	1.1806	0.779 (0.514-1.181)
0lsDJy	XPtH0l	Allergic asthma	genus.DefluviitaleaceaeUCG011.id.11287	Weighted mode	9	-0.0774929	0.178197	0.675148		-0.426759	0.271773	0.925434	0.652621	1.31229	0.925 (0.653-1.312)
0ngO8p	XPtH0l	Allergic asthma	genus.Flavonifractor.id.2059	MR Egger	5	-0.0895345	0.448688	0.854594		-0.968963	0.789894	0.914357	0.379476	2.20316	0.914 (0.379-2.203)
0ngO8p	XPtH0l	Allergic asthma	genus.Flavonifractor.id.2059	Weighted median	5	-0.142878	0.141717	0.313364		-0.420644	0.134888	0.86686	0.656624	1.14441	0.867 (0.657-1.144)
0ngO8p	XPtH0l	Allergic asthma	genus.Flavonifractor.id.2059	Inverse variance weighted (fixed effects)	5	-0.0685399	0.107936	0.525425	0.963766	-0.280094	0.143014	0.933756	0.755712	1.15375	0.934 (0.756-1.154)
0ngO8p	XPtH0l	Allergic asthma	genus.Flavonifractor.id.2059	Simple mode	5	-0.229025	0.216153	0.349089		-0.652685	0.194635	0.795308	0.520646	1.21487	0.795 (0.521-1.215)
0ngO8p	XPtH0l	Allergic asthma	genus.Flavonifractor.id.2059	Weighted mode	5	-0.229025	0.210689	0.338142		-0.641976	0.183925	0.795308	0.526251	1.20193	0.795 (0.526-1.202)
0rTnk2	XPtH0l	Allergic asthma	genus.Lachnospira.id.2004	MR Egger	6	-2.53013	0.784685	0.0321464		-4.06811	-0.992143	0.079649	0.0171097	0.370781	0.08 (0.017-0.371)
0rTnk2	XPtH0l	Allergic asthma	genus.Lachnospira.id.2004	Weighted median	6	0.0128688	0.189481	0.945852		-0.358513	0.384251	1.01295	0.698715	1.46851	1.013 (0.699-1.469)
0rTnk2	XPtH0l	Allergic asthma	genus.Lachnospira.id.2004	Inverse variance weighted (multiplicative random effects)	6	0.0221894	0.20675	0.914531	0.963766	-0.38304	0.427419	1.02244	0.681786	1.53329	1.022 (0.682-1.533)
0rTnk2	XPtH0l	Allergic asthma	genus.Lachnospira.id.2004	Simple mode	6	0.397308	0.42929	0.397178		-0.444101	1.23872	1.48781	0.641401	3.45118	1.488 (0.641-3.451)
0rTnk2	XPtH0l	Allergic asthma	genus.Lachnospira.id.2004	Weighted mode	6	0.403361	0.421633	0.382672		-0.42304	1.22976	1.49685	0.655053	3.42041	1.497 (0.655-3.42)
0Vfsi1	XPtH0l	Allergic asthma	genus.Hungatella.id.11306	MR Egger	5	-0.0914464	0.455523	0.853733		-0.984272	0.80138	0.91261	0.373711	2.22861	0.913 (0.374-2.229)
0Vfsi1	XPtH0l	Allergic asthma	genus.Hungatella.id.11306	Weighted median	5	-0.00992534	0.0886714	0.910876		-0.183721	0.163871	0.990124	0.832168	1.17806	0.99 (0.832-1.178)
0Vfsi1	XPtH0l	Allergic asthma	genus.Hungatella.id.11306	Inverse variance weighted (fixed effects)	5	0.00784027	0.0699667	0.910778	0.963766	-0.129294	0.144975	1.00787	0.878715	1.15601	1.008 (0.879-1.156)
0Vfsi1	XPtH0l	Allergic asthma	genus.Hungatella.id.11306	Simple mode	5	-0.00422668	0.106518	0.970249		-0.213001	0.204548	0.995782	0.808155	1.22697	0.996 (0.808-1.227)
0Vfsi1	XPtH0l	Allergic asthma	genus.Hungatella.id.11306	Weighted mode	5	-0.00542253	0.102896	0.960499		-0.2071	0.196255	0.994592	0.812939	1.21684	0.995 (0.813-1.217)
1rpkuI	XPtH0l	Allergic asthma	genus.FamilyXIIIUCG001.id.11294	MR Egger	8	0.13046	0.287533	0.665978		-0.433104	0.694025	1.13935	0.648493	2.00176	1.139 (0.648-2.002)
1rpkuI	XPtH0l	Allergic asthma	genus.FamilyXIIIUCG001.id.11294	Weighted median	8	-0.0504898	0.121086	0.676695		-0.287817	0.186838	0.950764	0.749898	1.20543	0.951 (0.75-1.205)
1rpkuI	XPtH0l	Allergic asthma	genus.FamilyXIIIUCG001.id.11294	Inverse variance weighted (fixed effects)	8	-0.0731558	0.0922605	0.427821	0.963766	-0.253986	0.107675	0.929456	0.775702	1.11369	0.929 (0.776-1.114)
1rpkuI	XPtH0l	Allergic asthma	genus.FamilyXIIIUCG001.id.11294	Simple mode	8	-0.105659	0.196195	0.606897		-0.490202	0.278884	0.899731	0.612503	1.32165	0.9 (0.613-1.322)
1rpkuI	XPtH0l	Allergic asthma	genus.FamilyXIIIUCG001.id.11294	Weighted mode	8	-0.128092	0.197657	0.537618		-0.5155	0.259315	0.879772	0.597202	1.29604	0.88 (0.597-1.296)
1uqUdL	XPtH0l	Allergic asthma	genus.Escherichia.Shigella.id.3504	MR Egger	10	-0.0703949	0.273302	0.803239		-0.606068	0.465278	0.932026	0.545492	1.59246	0.932 (0.545-1.592)
1uqUdL	XPtH0l	Allergic asthma	genus.Escherichia.Shigella.id.3504	Weighted median	10	0.054248	0.110503	0.623484		-0.162338	0.270834	1.05575	0.850154	1.31106	1.056 (0.85-1.311)
1uqUdL	XPtH0l	Allergic asthma	genus.Escherichia.Shigella.id.3504	Inverse variance weighted (fixed effects)	10	0.00851935	0.0875266	0.922461	0.963766	-0.163033	0.180071	1.00856	0.849563	1.1973	1.009 (0.85-1.197)
1uqUdL	XPtH0l	Allergic asthma	genus.Escherichia.Shigella.id.3504	Simple mode	10	0.137732	0.175363	0.452394		-0.20598	0.481444	1.14767	0.813849	1.61841	1.148 (0.814-1.618)
1uqUdL	XPtH0l	Allergic asthma	genus.Escherichia.Shigella.id.3504	Weighted mode	10	0.132337	0.166209	0.446404		-0.193433	0.458107	1.14149	0.824125	1.58108	1.141 (0.824-1.581)
20HL0T	XPtH0l	Allergic asthma	genus.Holdemanella.id.11393	MR Egger	11	0.0736137	0.190367	0.707967		-0.299505	0.446732	1.07639	0.741185	1.5632	1.076 (0.741-1.563)
20HL0T	XPtH0l	Allergic asthma	genus.Holdemanella.id.11393	Weighted median	11	0.10016	0.0807355	0.214754		-0.0580813	0.258402	1.10535	0.943573	1.29486	1.105 (0.944-1.295)
20HL0T	XPtH0l	Allergic asthma	genus.Holdemanella.id.11393	Inverse variance weighted (fixed effects)	11	0.135172	0.0565363	0.0168077	0.790225	0.0243608	0.245983	1.14473	1.02466	1.27888	1.145 (1.025-1.279)
20HL0T	XPtH0l	Allergic asthma	genus.Holdemanella.id.11393	Simple mode	11	0.131045	0.117541	0.290978		-0.0993367	0.361426	1.14002	0.905438	1.43537	1.14 (0.905-1.435)
20HL0T	XPtH0l	Allergic asthma	genus.Holdemanella.id.11393	Weighted mode	11	0.111331	0.107889	0.326426		-0.10013	0.322793	1.11776	0.904719	1.38098	1.118 (0.905-1.381)
2GJP3o	XPtH0l	Allergic asthma	genus.Ruminococcus2.id.11374	MR Egger	15	-0.154232	0.18577	0.421393		-0.518341	0.209877	0.857073	0.595508	1.23353	0.857 (0.596-1.234)
2GJP3o	XPtH0l	Allergic asthma	genus.Ruminococcus2.id.11374	Weighted median	15	-0.109891	0.101631	0.279573		-0.309088	0.0893052	0.895931	0.734116	1.09341	0.896 (0.734-1.093)
2GJP3o	XPtH0l	Allergic asthma	genus.Ruminococcus2.id.11374	Inverse variance weighted (fixed effects)	15	-0.134303	0.0667508	0.0442198	0.790225	-0.265134	-0.0034711	0.874325	0.767103	0.996535	0.874 (0.767-0.997)
2GJP3o	XPtH0l	Allergic asthma	genus.Ruminococcus2.id.11374	Simple mode	15	-0.0834807	0.146549	0.577947		-0.370717	0.203756	0.919909	0.690239	1.226	0.92 (0.69-1.226)
2GJP3o	XPtH0l	Allergic asthma	genus.Ruminococcus2.id.11374	Weighted mode	15	-0.0908764	0.111603	0.429118		-0.309619	0.127866	0.913131	0.733727	1.1364	0.913 (0.734-1.136)
2vslhf	XPtH0l	Allergic asthma	genus.Coprococcus2.id.11302	MR Egger	8	-0.078909	0.726529	0.917052		-1.50291	1.34509	0.924124	0.222483	3.83852	0.924 (0.222-3.839)
2vslhf	XPtH0l	Allergic asthma	genus.Coprococcus2.id.11302	Weighted median	8	-0.0873822	0.116052	0.451474		-0.314843	0.140079	0.916327	0.729903	1.15036	0.916 (0.73-1.15)
2vslhf	XPtH0l	Allergic asthma	genus.Coprococcus2.id.11302	Inverse variance weighted (fixed effects)	8	-0.0819244	0.092313	0.374829	0.963766	-0.262858	0.099009	0.921342	0.768851	1.10408	0.921 (0.769-1.104)
2vslhf	XPtH0l	Allergic asthma	genus.Coprococcus2.id.11302	Simple mode	8	-0.242128	0.210902	0.288661		-0.655496	0.17124	0.784956	0.519184	1.18678	0.785 (0.519-1.187)
2vslhf	XPtH0l	Allergic asthma	genus.Coprococcus2.id.11302	Weighted mode	8	-0.245002	0.18533	0.227736		-0.608248	0.118244	0.782703	0.544304	1.12552	0.783 (0.544-1.126)
37ZEpI	XPtH0l	Allergic asthma	genus..Eubacteriumrectalegroup.id.14374	MR Egger	8	0.615546	0.606031	0.348965		-0.572274	1.80337	1.85067	0.564241	6.07005	1.851 (0.564-6.07)
37ZEpI	XPtH0l	Allergic asthma	genus..Eubacteriumrectalegroup.id.14374	Weighted median	8	0.00846937	0.160867	0.958012		-0.30683	0.323769	1.00851	0.735776	1.38233	1.009 (0.736-1.382)
37ZEpI	XPtH0l	Allergic asthma	genus..Eubacteriumrectalegroup.id.14374	Inverse variance weighted (multiplicative random effects)	8	0.0692814	0.164495	0.673627	0.963766	-0.253129	0.391692	1.07174	0.776367	1.47948	1.072 (0.776-1.479)
37ZEpI	XPtH0l	Allergic asthma	genus..Eubacteriumrectalegroup.id.14374	Simple mode	8	0.24774	0.259525	0.371579		-0.260929	0.75641	1.28113	0.770335	2.13061	1.281 (0.77-2.131)
37ZEpI	XPtH0l	Allergic asthma	genus..Eubacteriumrectalegroup.id.14374	Weighted mode	8	0.00214762	0.230542	0.992827		-0.449715	0.454011	1.00215	0.63781	1.57461	1.002 (0.638-1.575)
3tgfXE	XPtH0l	Allergic asthma	genus.Subdoligranulum.id.2070	MR Egger	11	-0.0309395	0.222655	0.892544		-0.467344	0.405465	0.969534	0.626665	1.5	0.97 (0.627-1.5)
3tgfXE	XPtH0l	Allergic asthma	genus.Subdoligranulum.id.2070	Weighted median	11	-0.0179182	0.110505	0.87119		-0.234509	0.198673	0.982241	0.790959	1.21978	0.982 (0.791-1.22)
3tgfXE	XPtH0l	Allergic asthma	genus.Subdoligranulum.id.2070	Inverse variance weighted (fixed effects)	11	-0.0509656	0.086311	0.554864	0.963766	-0.220135	0.118204	0.950311	0.80241	1.12547	0.95 (0.802-1.125)
3tgfXE	XPtH0l	Allergic asthma	genus.Subdoligranulum.id.2070	Simple mode	11	0.0202651	0.160095	0.90178		-0.29352	0.33405	1.02047	0.745634	1.39661	1.02 (0.746-1.397)
3tgfXE	XPtH0l	Allergic asthma	genus.Subdoligranulum.id.2070	Weighted mode	11	0.0299504	0.166378	0.860737		-0.29615	0.356051	1.0304	0.743676	1.42768	1.03 (0.744-1.428)
4zBtt2	XPtH0l	Allergic asthma	genus.Bilophila.id.3170	MR Egger	13	-0.478752	0.38903	0.244127		-1.24125	0.283746	0.619556	0.289023	1.3281	0.62 (0.289-1.328)
4zBtt2	XPtH0l	Allergic asthma	genus.Bilophila.id.3170	Weighted median	13	-0.12741	0.105601	0.227613		-0.334387	0.0795669	0.880373	0.715777	1.08282	0.88 (0.716-1.083)
4zBtt2	XPtH0l	Allergic asthma	genus.Bilophila.id.3170	Inverse variance weighted (fixed effects)	13	-0.108237	0.0787665	0.169394	0.922815	-0.262619	0.046145	0.897415	0.769034	1.04723	0.897 (0.769-1.047)
4zBtt2	XPtH0l	Allergic asthma	genus.Bilophila.id.3170	Simple mode	13	-0.118094	0.189191	0.544179		-0.488909	0.252721	0.888613	0.613295	1.28752	0.889 (0.613-1.288)
4zBtt2	XPtH0l	Allergic asthma	genus.Bilophila.id.3170	Weighted mode	13	-0.127922	0.176836	0.4833		-0.474521	0.218676	0.879922	0.622183	1.24443	0.88 (0.622-1.244)
5IXuob	XPtH0l	Allergic asthma	genus.RuminococcaceaeUCG014.id.11371	MR Egger	10	-0.0698385	0.195125	0.729665		-0.452283	0.312606	0.932544	0.636174	1.36698	0.933 (0.636-1.367)
5IXuob	XPtH0l	Allergic asthma	genus.RuminococcaceaeUCG014.id.11371	Weighted median	10	-0.0163539	0.107092	0.878628		-0.226255	0.193547	0.983779	0.797515	1.21355	0.984 (0.798-1.214)
5IXuob	XPtH0l	Allergic asthma	genus.RuminococcaceaeUCG014.id.11371	Inverse variance weighted (fixed effects)	10	-0.0111206	0.0790265	0.888091	0.963766	-0.166013	0.143771	0.988941	0.847036	1.15462	0.989 (0.847-1.155)
5IXuob	XPtH0l	Allergic asthma	genus.RuminococcaceaeUCG014.id.11371	Simple mode	10	-0.0278132	0.172352	0.875363		-0.365623	0.309996	0.97257	0.693764	1.36342	0.973 (0.694-1.363)
5IXuob	XPtH0l	Allergic asthma	genus.RuminococcaceaeUCG014.id.11371	Weighted mode	10	-0.0158715	0.121683	0.899093		-0.254371	0.222628	0.984254	0.775404	1.24936	0.984 (0.775-1.249)
5qEcKL	XPtH0l	Allergic asthma	genus.Streptococcus.id.1853	MR Egger	12	-0.0967139	0.348108	0.786804		-0.779005	0.585577	0.907816	0.458862	1.79603	0.908 (0.459-1.796)
5qEcKL	XPtH0l	Allergic asthma	genus.Streptococcus.id.1853	Weighted median	12	-0.0263809	0.122892	0.830027		-0.26725	0.214488	0.973964	0.765482	1.23923	0.974 (0.765-1.239)
5qEcKL	XPtH0l	Allergic asthma	genus.Streptococcus.id.1853	Inverse variance weighted (fixed effects)	12	0.0406495	0.0886976	0.646742	0.963766	-0.133198	0.214497	1.04149	0.875292	1.23924	1.041 (0.875-1.239)
5qEcKL	XPtH0l	Allergic asthma	genus.Streptococcus.id.1853	Simple mode	12	-0.0240595	0.200222	0.90652		-0.416495	0.368376	0.976228	0.659354	1.44539	0.976 (0.659-1.445)
5qEcKL	XPtH0l	Allergic asthma	genus.Streptococcus.id.1853	Weighted mode	12	-0.0153295	0.168011	0.928942		-0.344631	0.313972	0.984787	0.708481	1.36885	0.985 (0.708-1.369)
5TN0Z7	XPtH0l	Allergic asthma	genus.Oscillibacter.id.2063	MR Egger	13	0.0777547	0.353531	0.829948		-0.615166	0.770675	1.08086	0.540551	2.16123	1.081 (0.541-2.161)
5TN0Z7	XPtH0l	Allergic asthma	genus.Oscillibacter.id.2063	Weighted median	13	-0.0127063	0.0860794	0.88265		-0.181422	0.156009	0.987374	0.834083	1.16884	0.987 (0.834-1.169)
5TN0Z7	XPtH0l	Allergic asthma	genus.Oscillibacter.id.2063	Inverse variance weighted (multiplicative random effects)	13	-0.00695326	0.0888658	0.937634	0.970247	-0.18113	0.167224	0.993071	0.834327	1.18202	0.993 (0.834-1.182)
5TN0Z7	XPtH0l	Allergic asthma	genus.Oscillibacter.id.2063	Simple mode	13	-0.0475204	0.145503	0.749602		-0.332707	0.237666	0.953591	0.71698	1.26829	0.954 (0.717-1.268)
5TN0Z7	XPtH0l	Allergic asthma	genus.Oscillibacter.id.2063	Weighted mode	13	-0.0432239	0.137285	0.758285		-0.312303	0.225855	0.957697	0.73176	1.25339	0.958 (0.732-1.253)
5XtLwc	XPtH0l	Allergic asthma	genus.Catenibacterium.id.2153	MR Egger	4	-1.39122	1.19038	0.36297		-3.72436	0.94192	0.248771	0.0241285	2.5649	0.249 (0.024-2.565)
5XtLwc	XPtH0l	Allergic asthma	genus.Catenibacterium.id.2153	Weighted median	4	0.0745451	0.0866256	0.389489		-0.095241	0.244331	1.07739	0.909154	1.27677	1.077 (0.909-1.277)
5XtLwc	XPtH0l	Allergic asthma	genus.Catenibacterium.id.2153	Inverse variance weighted (fixed effects)	4	0.0288211	0.0701311	0.681102	0.963766	-0.108636	0.166278	1.02924	0.897057	1.1809	1.029 (0.897-1.181)
5XtLwc	XPtH0l	Allergic asthma	genus.Catenibacterium.id.2153	Simple mode	4	0.16714	0.153882	0.356889		-0.134469	0.468749	1.18192	0.87418	1.59799	1.182 (0.874-1.598)
5XtLwc	XPtH0l	Allergic asthma	genus.Catenibacterium.id.2153	Weighted mode	4	0.160441	0.150229	0.363838		-0.134008	0.454891	1.17403	0.874583	1.576	1.174 (0.875-1.576)
6mIWxZ	XPtH0l	Allergic asthma	genus.Coprobacter.id.949	MR Egger	11	-0.359495	0.230702	0.153598		-0.811671	0.0926799	0.698028	0.444115	1.09711	0.698 (0.444-1.097)
6mIWxZ	XPtH0l	Allergic asthma	genus.Coprobacter.id.949	Weighted median	11	0.0579605	0.0811431	0.475042		-0.10108	0.217001	1.05967	0.903861	1.24235	1.06 (0.904-1.242)
6mIWxZ	XPtH0l	Allergic asthma	genus.Coprobacter.id.949	Inverse variance weighted (fixed effects)	11	0.029216	0.0591146	0.621147	0.963766	-0.0866487	0.145081	1.02965	0.916999	1.15613	1.03 (0.917-1.156)
6mIWxZ	XPtH0l	Allergic asthma	genus.Coprobacter.id.949	Simple mode	11	-0.0600181	0.135873	0.668088		-0.326328	0.206292	0.941747	0.721568	1.22911	0.942 (0.722-1.229)
6mIWxZ	XPtH0l	Allergic asthma	genus.Coprobacter.id.949	Weighted mode	11	-0.0673636	0.13832	0.636747		-0.33847	0.203743	0.934855	0.71286	1.22598	0.935 (0.713-1.226)
77YJKV	XPtH0l	Allergic asthma	genus..Eubacteriumruminantiumgroup.id.11340	MR Egger	18	0.023769	0.208219	0.910536		-0.38434	0.431878	1.02405	0.6809	1.54015	1.024 (0.681-1.54)
77YJKV	XPtH0l	Allergic asthma	genus..Eubacteriumruminantiumgroup.id.11340	Weighted median	18	0.0386033	0.0730261	0.597067		-0.104528	0.181734	1.03936	0.90075	1.1993	1.039 (0.901-1.199)
77YJKV	XPtH0l	Allergic asthma	genus..Eubacteriumruminantiumgroup.id.11340	Inverse variance weighted (multiplicative random effects)	18	0.0880537	0.0605856	0.146119	0.915166	-0.030694	0.206802	1.09205	0.969772	1.22974	1.092 (0.97-1.23)
77YJKV	XPtH0l	Allergic asthma	genus..Eubacteriumruminantiumgroup.id.11340	Simple mode	18	-0.0235784	0.12918	0.85733		-0.27677	0.229613	0.976697	0.758229	1.25811	0.977 (0.758-1.258)
77YJKV	XPtH0l	Allergic asthma	genus..Eubacteriumruminantiumgroup.id.11340	Weighted mode	18	-0.0476553	0.12128	0.69925		-0.285364	0.190054	0.953462	0.75174	1.20931	0.953 (0.752-1.209)
7aTYpg	XPtH0l	Allergic asthma	genus.Collinsella.id.815	MR Egger	9	-0.737626	0.384172	0.0963241		-1.4906	0.0153517	0.478248	0.225237	1.01547	0.478 (0.225-1.015)
7aTYpg	XPtH0l	Allergic asthma	genus.Collinsella.id.815	Weighted median	9	-0.124494	0.142019	0.380702		-0.402851	0.153863	0.882943	0.668411	1.16633	0.883 (0.668-1.166)
7aTYpg	XPtH0l	Allergic asthma	genus.Collinsella.id.815	Inverse variance weighted (fixed effects)	9	-0.149736	0.102778	0.145147	0.915166	-0.35118	0.0517086	0.860936	0.703857	1.05307	0.861 (0.704-1.053)
7aTYpg	XPtH0l	Allergic asthma	genus.Collinsella.id.815	Simple mode	9	-0.156259	0.231654	0.518985		-0.610302	0.297784	0.855338	0.543187	1.34687	0.855 (0.543-1.347)
7aTYpg	XPtH0l	Allergic asthma	genus.Collinsella.id.815	Weighted mode	9	-0.15964	0.21183	0.472669		-0.574826	0.255546	0.852451	0.562803	1.29117	0.852 (0.563-1.291)
7dqlOH	XPtH0l	Allergic asthma	genus..Clostridiuminnocuumgroup.id.14397	MR Egger	8	-0.104672	0.261361	0.702668		-0.61694	0.407597	0.90062	0.539593	1.5032	0.901 (0.54-1.503)
7dqlOH	XPtH0l	Allergic asthma	genus..Clostridiuminnocuumgroup.id.14397	Weighted median	8	-0.0199662	0.0636695	0.753831		-0.144758	0.104826	0.980232	0.865231	1.11052	0.98 (0.865-1.111)
7dqlOH	XPtH0l	Allergic asthma	genus..Clostridiuminnocuumgroup.id.14397	Inverse variance weighted (fixed effects)	8	-0.00826249	0.0520213	0.873804	0.963766	-0.110224	0.0936992	0.991772	0.895633	1.09823	0.992 (0.896-1.098)
7dqlOH	XPtH0l	Allergic asthma	genus..Clostridiuminnocuumgroup.id.14397	Simple mode	8	-0.0120094	0.0867284	0.893767		-0.181997	0.157978	0.988062	0.833604	1.17114	0.988 (0.834-1.171)
7dqlOH	XPtH0l	Allergic asthma	genus..Clostridiuminnocuumgroup.id.14397	Weighted mode	8	-0.020817	0.0853996	0.814406		-0.1882	0.146566	0.979398	0.828449	1.15785	0.979 (0.828-1.158)
80h8vf	XPtH0l	Allergic asthma	genus.Anaerostipes.id.1991	MR Egger	13	-0.199629	0.3206	0.546192		-0.828005	0.428747	0.819035	0.43692	1.53533	0.819 (0.437-1.535)
80h8vf	XPtH0l	Allergic asthma	genus.Anaerostipes.id.1991	Weighted median	13	0.0101023	0.114997	0.929997		-0.215291	0.235496	1.01015	0.806307	1.26554	1.01 (0.806-1.266)
80h8vf	XPtH0l	Allergic asthma	genus.Anaerostipes.id.1991	Inverse variance weighted (fixed effects)	13	0.00438318	0.088296	0.960408	0.98327	-0.168677	0.177443	1.00439	0.844782	1.19416	1.004 (0.845-1.194)
80h8vf	XPtH0l	Allergic asthma	genus.Anaerostipes.id.1991	Simple mode	13	-0.00332893	0.2024	0.987148		-0.400033	0.393375	0.996677	0.670298	1.48197	0.997 (0.67-1.482)
80h8vf	XPtH0l	Allergic asthma	genus.Anaerostipes.id.1991	Weighted mode	13	0.0096337	0.198761	0.96214		-0.379938	0.399205	1.00968	0.683904	1.49064	1.01 (0.684-1.491)
8jKldu	XPtH0l	Allergic asthma	genus.Coprococcus3.id.11303	MR Egger	8	-0.447672	0.637665	0.508952		-1.69749	0.80215	0.639114	0.183142	2.23033	0.639 (0.183-2.23)
8jKldu	XPtH0l	Allergic asthma	genus.Coprococcus3.id.11303	Weighted median	8	0.0225858	0.140266	0.872076		-0.252335	0.297506	1.02284	0.776985	1.3465	1.023 (0.777-1.346)
8jKldu	XPtH0l	Allergic asthma	genus.Coprococcus3.id.11303	Inverse variance weighted (fixed effects)	8	-0.0390281	0.1113	0.725846	0.963766	-0.257177	0.17912	0.961724	0.773232	1.19616	0.962 (0.773-1.196)
8jKldu	XPtH0l	Allergic asthma	genus.Coprococcus3.id.11303	Simple mode	8	0.0176281	0.203951	0.933543		-0.382117	0.417373	1.01778	0.682415	1.51797	1.018 (0.682-1.518)
8jKldu	XPtH0l	Allergic asthma	genus.Coprococcus3.id.11303	Weighted mode	8	0.0244799	0.179693	0.895473		-0.327718	0.376677	1.02478	0.720566	1.45743	1.025 (0.721-1.457)
8NULRM	XPtH0l	Allergic asthma	genus.Paraprevotella.id.962	MR Egger	13	0.0313051	0.243979	0.900219		-0.446894	0.509504	1.0318	0.639612	1.66447	1.032 (0.64-1.664)
8NULRM	XPtH0l	Allergic asthma	genus.Paraprevotella.id.962	Weighted median	13	-0.0115767	0.073121	0.874203		-0.154894	0.13174	0.98849	0.856506	1.14081	0.988 (0.857-1.141)
8NULRM	XPtH0l	Allergic asthma	genus.Paraprevotella.id.962	Inverse variance weighted (fixed effects)	13	0.00830772	0.0518872	0.872794	0.963766	-0.0933912	0.110007	1.00834	0.910837	1.11629	1.008 (0.911-1.116)
8NULRM	XPtH0l	Allergic asthma	genus.Paraprevotella.id.962	Simple mode	13	-0.0204841	0.121433	0.868853		-0.258493	0.217525	0.979724	0.772215	1.243	0.98 (0.772-1.243)
8NULRM	XPtH0l	Allergic asthma	genus.Paraprevotella.id.962	Weighted mode	13	-0.0204841	0.0950872	0.833054		-0.206855	0.165887	0.979724	0.813138	1.18044	0.98 (0.813-1.18)
9s731W	XPtH0l	Allergic asthma	genus.RuminococcaceaeUCG009.id.11366	MR Egger	11	0.301088	0.251432	0.261701		-0.191719	0.793895	1.35133	0.825539	2.212	1.351 (0.826-2.212)
9s731W	XPtH0l	Allergic asthma	genus.RuminococcaceaeUCG009.id.11366	Weighted median	11	0.130193	0.0874555	0.136572		-0.0412197	0.301606	1.13905	0.959618	1.35203	1.139 (0.96-1.352)
9s731W	XPtH0l	Allergic asthma	genus.RuminococcaceaeUCG009.id.11366	Inverse variance weighted (fixed effects)	11	0.0714468	0.0605171	0.23776	0.936074	-0.0471667	0.19006	1.07406	0.953928	1.20932	1.074 (0.954-1.209)
9s731W	XPtH0l	Allergic asthma	genus.RuminococcaceaeUCG009.id.11366	Simple mode	11	0.150164	0.147671	0.33318		-0.139271	0.439599	1.16203	0.869992	1.55209	1.162 (0.87-1.552)
9s731W	XPtH0l	Allergic asthma	genus.RuminococcaceaeUCG009.id.11366	Weighted mode	11	0.147358	0.130732	0.285988		-0.108877	0.403593	1.15877	0.896841	1.49719	1.159 (0.897-1.497)
acLMuF	XPtH0l	Allergic asthma	genus.Parasutterella.id.2892	MR Egger	14	0.357148	0.172944	0.0612161		0.0181769	0.696119	1.42925	1.01834	2.00595	1.429 (1.018-2.006)
acLMuF	XPtH0l	Allergic asthma	genus.Parasutterella.id.2892	Weighted median	14	0.0249133	0.0885613	0.778471		-0.148667	0.198493	1.02523	0.861856	1.21956	1.025 (0.862-1.22)
acLMuF	XPtH0l	Allergic asthma	genus.Parasutterella.id.2892	Inverse variance weighted (fixed effects)	14	0.0279144	0.0618017	0.651502	0.963766	-0.093217	0.149046	1.02831	0.910996	1.16073	1.028 (0.911-1.161)
acLMuF	XPtH0l	Allergic asthma	genus.Parasutterella.id.2892	Simple mode	14	0.00975502	0.18363	0.958442		-0.350161	0.369671	1.0098	0.704575	1.44726	1.01 (0.705-1.447)
acLMuF	XPtH0l	Allergic asthma	genus.Parasutterella.id.2892	Weighted mode	14	0.0358457	0.161028	0.827302		-0.279769	0.35146	1.0365	0.755959	1.42114	1.036 (0.756-1.421)
AdsBD9	XPtH0l	Allergic asthma	genus.Turicibacter.id.2162	MR Egger	9	-0.109756	0.407641	0.795504		-0.908732	0.68922	0.896053	0.403035	1.99216	0.896 (0.403-1.992)
AdsBD9	XPtH0l	Allergic asthma	genus.Turicibacter.id.2162	Weighted median	9	-0.0661932	0.106624	0.534727		-0.275177	0.142791	0.93595	0.759438	1.15349	0.936 (0.759-1.153)
AdsBD9	XPtH0l	Allergic asthma	genus.Turicibacter.id.2162	Inverse variance weighted (fixed effects)	9	-0.0883929	0.0738492	0.231331	0.936074	-0.233137	0.0563515	0.915401	0.792045	1.05797	0.915 (0.792-1.058)
AdsBD9	XPtH0l	Allergic asthma	genus.Turicibacter.id.2162	Simple mode	9	-0.218639	0.165324	0.222559		-0.542674	0.105395	0.803611	0.581192	1.11115	0.804 (0.581-1.111)
AdsBD9	XPtH0l	Allergic asthma	genus.Turicibacter.id.2162	Weighted mode	9	-0.198631	0.157964	0.244057		-0.50824	0.110978	0.819852	0.601553	1.11737	0.82 (0.602-1.117)
AK0l7A	XPtH0l	Allergic asthma	genus.LachnospiraceaeUCG010.id.11330	MR Egger	10	-0.474937	0.290633	0.14087		-1.04458	0.0947045	0.621925	0.35184	1.09933	0.622 (0.352-1.099)
AK0l7A	XPtH0l	Allergic asthma	genus.LachnospiraceaeUCG010.id.11330	Weighted median	10	0.0529939	0.1228	0.666072		-0.187694	0.293682	1.05442	0.828868	1.34136	1.054 (0.829-1.341)
AK0l7A	XPtH0l	Allergic asthma	genus.LachnospiraceaeUCG010.id.11330	Inverse variance weighted (fixed effects)	10	0.142718	0.0891583	0.109438	0.817543	-0.0320325	0.317468	1.1534	0.968475	1.37365	1.153 (0.968-1.374)
AK0l7A	XPtH0l	Allergic asthma	genus.LachnospiraceaeUCG010.id.11330	Simple mode	10	-0.0135814	0.225264	0.953241		-0.4551	0.427937	0.98651	0.634385	1.53409	0.987 (0.634-1.534)
AK0l7A	XPtH0l	Allergic asthma	genus.LachnospiraceaeUCG010.id.11330	Weighted mode	10	-0.00359795	0.230722	0.987898		-0.455812	0.448617	0.996409	0.633933	1.56614	0.996 (0.634-1.566)
aKuChq	XPtH0l	Allergic asthma	genus.Faecalibacterium.id.2057	MR Egger	10	0.0463823	0.176309	0.799142		-0.299182	0.391947	1.04747	0.741424	1.47986	1.047 (0.741-1.48)
aKuChq	XPtH0l	Allergic asthma	genus.Faecalibacterium.id.2057	Weighted median	10	-0.0134082	0.10816	0.901342		-0.225403	0.198586	0.986681	0.798195	1.21968	0.987 (0.798-1.22)
aKuChq	XPtH0l	Allergic asthma	genus.Faecalibacterium.id.2057	Inverse variance weighted (fixed effects)	10	-0.035431	0.0771617	0.646106	0.963766	-0.186668	0.115806	0.965189	0.829719	1.12278	0.965 (0.83-1.123)
aKuChq	XPtH0l	Allergic asthma	genus.Faecalibacterium.id.2057	Simple mode	10	-0.17215	0.183706	0.373171		-0.532213	0.187913	0.841853	0.587304	1.20673	0.842 (0.587-1.207)
aKuChq	XPtH0l	Allergic asthma	genus.Faecalibacterium.id.2057	Weighted mode	10	-0.00571533	0.108381	0.959096		-0.218141	0.206711	0.994301	0.804012	1.22963	0.994 (0.804-1.23)
aKXyAu	XPtH0l	Allergic asthma	genus.Blautia.id.1992	MR Egger	12	-0.32871	0.298963	0.297315		-0.914678	0.257259	0.719852	0.400646	1.29338	0.72 (0.401-1.293)
aKXyAu	XPtH0l	Allergic asthma	genus.Blautia.id.1992	Weighted median	12	0.161512	0.13134	0.2188		-0.0959142	0.418938	1.17529	0.908542	1.52035	1.175 (0.909-1.52)
aKXyAu	XPtH0l	Allergic asthma	genus.Blautia.id.1992	Inverse variance weighted (fixed effects)	12	-0.0415257	0.0932754	0.656179	0.963766	-0.224345	0.141294	0.959325	0.799039	1.15176	0.959 (0.799-1.152)
aKXyAu	XPtH0l	Allergic asthma	genus.Blautia.id.1992	Simple mode	12	0.226032	0.21191	0.308985		-0.189312	0.641375	1.25362	0.827529	1.89909	1.254 (0.828-1.899)
aKXyAu	XPtH0l	Allergic asthma	genus.Blautia.id.1992	Weighted mode	12	0.234127	0.226023	0.322505		-0.208878	0.677133	1.26381	0.811494	1.96823	1.264 (0.811-1.968)
AN8qjo	XPtH0l	Allergic asthma	genus.Clostridiumsensustricto1.id.1873	MR Egger	6	-0.292078	0.375353	0.479946		-1.02777	0.443614	0.746711	0.357804	1.55833	0.747 (0.358-1.558)
AN8qjo	XPtH0l	Allergic asthma	genus.Clostridiumsensustricto1.id.1873	Weighted median	6	0.0462148	0.133661	0.729522		-0.215761	0.308191	1.0473	0.805928	1.36096	1.047 (0.806-1.361)
AN8qjo	XPtH0l	Allergic asthma	genus.Clostridiumsensustricto1.id.1873	Inverse variance weighted (fixed effects)	6	-0.0757999	0.0938354	0.419207	0.963766	-0.259717	0.108117	0.927002	0.77127	1.11418	0.927 (0.771-1.114)
AN8qjo	XPtH0l	Allergic asthma	genus.Clostridiumsensustricto1.id.1873	Simple mode	6	0.0799288	0.199876	0.705747		-0.311828	0.471685	1.08321	0.732108	1.60269	1.083 (0.732-1.603)
AN8qjo	XPtH0l	Allergic asthma	genus.Clostridiumsensustricto1.id.1873	Weighted mode	6	0.0667084	0.194406	0.74545		-0.314327	0.447744	1.06898	0.73028	1.56478	1.069 (0.73-1.565)
anDrA2	XPtH0l	Allergic asthma	genus..Eubacteriumventriosumgroup.id.11341	MR Egger	15	0.262215	0.409316	0.532901		-0.540045	1.06448	1.29981	0.582722	2.89932	1.3 (0.583-2.899)
anDrA2	XPtH0l	Allergic asthma	genus..Eubacteriumventriosumgroup.id.11341	Weighted median	15	-0.00374579	0.111484	0.973197		-0.222254	0.214763	0.996261	0.800712	1.23957	0.996 (0.801-1.24)
anDrA2	XPtH0l	Allergic asthma	genus..Eubacteriumventriosumgroup.id.11341	Inverse variance weighted (fixed effects)	15	0.0553205	0.0756154	0.464411	0.963766	-0.0928856	0.203527	1.05688	0.911298	1.22572	1.057 (0.911-1.226)
anDrA2	XPtH0l	Allergic asthma	genus..Eubacteriumventriosumgroup.id.11341	Simple mode	15	0.0116549	0.185721	0.950849		-0.352357	0.375667	1.01172	0.703029	1.45596	1.012 (0.703-1.456)
anDrA2	XPtH0l	Allergic asthma	genus..Eubacteriumventriosumgroup.id.11341	Weighted mode	15	0.00326248	0.186101	0.986261		-0.361495	0.36802	1.00327	0.696634	1.44487	1.003 (0.697-1.445)
ASQ2fp	XPtH0l	Allergic asthma	genus.RuminococcaceaeNK4A214group.id.11358	MR Egger	13	-0.0571406	0.282935	0.843637		-0.611694	0.497413	0.944461	0.542431	1.64446	0.944 (0.542-1.644)
ASQ2fp	XPtH0l	Allergic asthma	genus.RuminococcaceaeNK4A214group.id.11358	Weighted median	13	0.0286294	0.118276	0.808738		-0.203192	0.260451	1.02904	0.816121	1.29752	1.029 (0.816-1.298)
ASQ2fp	XPtH0l	Allergic asthma	genus.RuminococcaceaeNK4A214group.id.11358	Inverse variance weighted (fixed effects)	13	0.142736	0.0796141	0.0729977	0.790225	-0.0133079	0.298779	1.15342	0.98678	1.34821	1.153 (0.987-1.348)
ASQ2fp	XPtH0l	Allergic asthma	genus.RuminococcaceaeNK4A214group.id.11358	Simple mode	13	-0.0572768	0.191749	0.770273		-0.433105	0.318552	0.944333	0.648492	1.37513	0.944 (0.648-1.375)
ASQ2fp	XPtH0l	Allergic asthma	genus.RuminococcaceaeNK4A214group.id.11358	Weighted mode	13	-0.0536245	0.17875	0.769312		-0.403975	0.296726	0.947788	0.667661	1.34545	0.948 (0.668-1.345)
aToCrK	XPtH0l	Allergic asthma	genus.Anaerotruncus.id.2054	MR Egger	13	-0.371217	0.332858	0.288519		-1.02362	0.281185	0.689894	0.359292	1.3247	0.69 (0.359-1.325)
aToCrK	XPtH0l	Allergic asthma	genus.Anaerotruncus.id.2054	Weighted median	13	-0.0481415	0.122004	0.693147		-0.28727	0.190987	0.952999	0.750309	1.21044	0.953 (0.75-1.21)
aToCrK	XPtH0l	Allergic asthma	genus.Anaerotruncus.id.2054	Inverse variance weighted (multiplicative random effects)	13	-0.0750104	0.114113	0.510967	0.963766	-0.298673	0.148652	0.927734	0.741802	1.16027	0.928 (0.742-1.16)
aToCrK	XPtH0l	Allergic asthma	genus.Anaerotruncus.id.2054	Simple mode	13	0.00322398	0.205301	0.987729		-0.399166	0.405614	1.00323	0.67088	1.50022	1.003 (0.671-1.5)
aToCrK	XPtH0l	Allergic asthma	genus.Anaerotruncus.id.2054	Weighted mode	13	0.0278176	0.192315	0.887391		-0.34912	0.404755	1.02821	0.705308	1.49894	1.028 (0.705-1.499)
B5jn0Y	XPtH0l	Allergic asthma	genus.Roseburia.id.2012	MR Egger	14	-0.16205	0.260937	0.546194		-0.673486	0.349386	0.850399	0.509928	1.4182	0.85 (0.51-1.418)
B5jn0Y	XPtH0l	Allergic asthma	genus.Roseburia.id.2012	Weighted median	14	-0.0787771	0.119297	0.509031		-0.312598	0.155044	0.924246	0.731544	1.16771	0.924 (0.732-1.168)
B5jn0Y	XPtH0l	Allergic asthma	genus.Roseburia.id.2012	Inverse variance weighted (fixed effects)	14	-0.0297124	0.0847599	0.725928	0.963766	-0.195842	0.136417	0.970725	0.822142	1.14616	0.971 (0.822-1.146)
B5jn0Y	XPtH0l	Allergic asthma	genus.Roseburia.id.2012	Simple mode	14	-0.143421	0.212614	0.511774		-0.560144	0.273303	0.866389	0.571127	1.3143	0.866 (0.571-1.314)
B5jn0Y	XPtH0l	Allergic asthma	genus.Roseburia.id.2012	Weighted mode	14	-0.143421	0.194875	0.474823		-0.525375	0.238533	0.866389	0.591334	1.26939	0.866 (0.591-1.269)
BiKMtW	XPtH0l	Allergic asthma	genus.Sutterella.id.2896	MR Egger	12	0.0708656	0.487707	0.887358		-0.88504	1.02677	1.07344	0.412698	2.79204	1.073 (0.413-2.792)
BiKMtW	XPtH0l	Allergic asthma	genus.Sutterella.id.2896	Weighted median	12	-0.0433367	0.118127	0.71372		-0.274866	0.188192	0.957589	0.759674	1.20707	0.958 (0.76-1.207)
BiKMtW	XPtH0l	Allergic asthma	genus.Sutterella.id.2896	Inverse variance weighted (multiplicative random effects)	12	-0.0617542	0.107779	0.566665	0.963766	-0.273001	0.149493	0.940114	0.761092	1.16125	0.94 (0.761-1.161)
BiKMtW	XPtH0l	Allergic asthma	genus.Sutterella.id.2896	Simple mode	12	0.195161	0.229996	0.414219		-0.25563	0.645953	1.21551	0.774428	1.9078	1.216 (0.774-1.908)
BiKMtW	XPtH0l	Allergic asthma	genus.Sutterella.id.2896	Weighted mode	12	0.103593	0.186987	0.590656		-0.262902	0.470088	1.10915	0.768817	1.60013	1.109 (0.769-1.6)
BLC7wV	XPtH0l	Allergic asthma	genus.RuminococcaceaeUCG013.id.11370	MR Egger	11	-0.0432617	0.251007	0.866973		-0.535235	0.448711	0.957661	0.585532	1.56629	0.958 (0.586-1.566)
BLC7wV	XPtH0l	Allergic asthma	genus.RuminococcaceaeUCG013.id.11370	Weighted median	11	0.0591141	0.124156	0.633984		-0.184232	0.302461	1.0609	0.831743	1.35318	1.061 (0.832-1.353)
BLC7wV	XPtH0l	Allergic asthma	genus.RuminococcaceaeUCG013.id.11370	Inverse variance weighted (fixed effects)	11	0.0255968	0.0871636	0.769014	0.963766	-0.145244	0.196437	1.02593	0.864811	1.21706	1.026 (0.865-1.217)
BLC7wV	XPtH0l	Allergic asthma	genus.RuminococcaceaeUCG013.id.11370	Simple mode	11	-0.00967365	0.209661	0.964108		-0.42061	0.401263	0.990373	0.656646	1.49371	0.99 (0.657-1.494)
BLC7wV	XPtH0l	Allergic asthma	genus.RuminococcaceaeUCG013.id.11370	Weighted mode	11	0.0344416	0.190388	0.860058		-0.338719	0.407602	1.03504	0.712683	1.50321	1.035 (0.713-1.503)
Bt0kEx	XPtH0l	Allergic asthma	genus.LachnospiraceaeNK4A136group.id.11319	MR Egger	15	0.07221	0.135682	0.603564		-0.193727	0.338147	1.07488	0.823883	1.40235	1.075 (0.824-1.402)
Bt0kEx	XPtH0l	Allergic asthma	genus.LachnospiraceaeNK4A136group.id.11319	Weighted median	15	0.066485	0.0973136	0.494478		-0.12425	0.25722	1.06874	0.883159	1.29333	1.069 (0.883-1.293)
Bt0kEx	XPtH0l	Allergic asthma	genus.LachnospiraceaeNK4A136group.id.11319	Inverse variance weighted (fixed effects)	15	0.0258691	0.0677716	0.702676	0.963766	-0.106963	0.158702	1.02621	0.898559	1.17199	1.026 (0.899-1.172)
Bt0kEx	XPtH0l	Allergic asthma	genus.LachnospiraceaeNK4A136group.id.11319	Simple mode	15	0.0508791	0.136808	0.715534		-0.217264	0.319022	1.0522	0.804718	1.37578	1.052 (0.805-1.376)
Bt0kEx	XPtH0l	Allergic asthma	genus.LachnospiraceaeNK4A136group.id.11319	Weighted mode	15	0.0643601	0.0996611	0.528859		-0.130976	0.259696	1.06648	0.877239	1.29654	1.066 (0.877-1.297)
c62fwk	XPtH0l	Allergic asthma	genus.Sellimonas.id.14369	MR Egger	9	0.115861	0.253622	0.661636		-0.381239	0.61296	1.12284	0.683015	1.84589	1.123 (0.683-1.846)
c62fwk	XPtH0l	Allergic asthma	genus.Sellimonas.id.14369	Weighted median	9	-0.0434173	0.0555629	0.434563		-0.152321	0.0654861	0.957512	0.858713	1.06768	0.958 (0.859-1.068)
c62fwk	XPtH0l	Allergic asthma	genus.Sellimonas.id.14369	Inverse variance weighted (fixed effects)	9	-0.0309859	0.0430652	0.471826	0.963766	-0.115394	0.0534219	0.969489	0.891015	1.05487	0.969 (0.891-1.055)
c62fwk	XPtH0l	Allergic asthma	genus.Sellimonas.id.14369	Simple mode	9	-0.072537	0.0893952	0.440596		-0.247752	0.102678	0.930031	0.780554	1.10813	0.93 (0.781-1.108)
c62fwk	XPtH0l	Allergic asthma	genus.Sellimonas.id.14369	Weighted mode	9	-0.0753994	0.0896892	0.424942		-0.25119	0.100391	0.927373	0.777874	1.1056	0.927 (0.778-1.106)
cqFLTQ	XPtH0l	Allergic asthma	genus.Coprococcus1.id.11301	MR Egger	12	-0.166204	0.288423	0.577184		-0.731512	0.399104	0.846874	0.481181	1.49049	0.847 (0.481-1.49)
cqFLTQ	XPtH0l	Allergic asthma	genus.Coprococcus1.id.11301	Weighted median	12	-0.0246553	0.125704	0.844502		-0.271035	0.221724	0.975646	0.76259	1.24823	0.976 (0.763-1.248)
cqFLTQ	XPtH0l	Allergic asthma	genus.Coprococcus1.id.11301	Inverse variance weighted (fixed effects)	12	-0.164078	0.0812651	0.0434829	0.790225	-0.323357	-0.00479799	0.848676	0.723715	0.995213	0.849 (0.724-0.995)
cqFLTQ	XPtH0l	Allergic asthma	genus.Coprococcus1.id.11301	Simple mode	12	0.0736857	0.257613	0.780168		-0.431236	0.578607	1.07647	0.649706	1.78355	1.076 (0.65-1.784)
cqFLTQ	XPtH0l	Allergic asthma	genus.Coprococcus1.id.11301	Weighted mode	12	0.0887894	0.204595	0.672695		-0.312217	0.489796	1.09285	0.731822	1.63198	1.093 (0.732-1.632)
E1ZDX3	XPtH0l	Allergic asthma	genus.Oxalobacter.id.2978	MR Egger	11	-0.0453322	0.21965	0.841084		-0.475846	0.385181	0.95568	0.621359	1.46988	0.956 (0.621-1.47)
E1ZDX3	XPtH0l	Allergic asthma	genus.Oxalobacter.id.2978	Weighted median	11	0.0221219	0.0590354	0.707867		-0.0935876	0.137831	1.02237	0.910658	1.14778	1.022 (0.911-1.148)
E1ZDX3	XPtH0l	Allergic asthma	genus.Oxalobacter.id.2978	Inverse variance weighted (fixed effects)	11	0.0442147	0.0466641	0.343378	0.963766	-0.0472468	0.135676	1.04521	0.953852	1.14531	1.045 (0.954-1.145)
E1ZDX3	XPtH0l	Allergic asthma	genus.Oxalobacter.id.2978	Simple mode	11	0.0165943	0.0892534	0.856222		-0.158342	0.191531	1.01673	0.853558	1.2111	1.017 (0.854-1.211)
E1ZDX3	XPtH0l	Allergic asthma	genus.Oxalobacter.id.2978	Weighted mode	11	0.00772082	0.0881101	0.931903		-0.164975	0.180417	1.00775	0.847915	1.19772	1.008 (0.848-1.198)
e5mJnF	XPtH0l	Allergic asthma	genus.Dorea.id.1997	MR Egger	10	0.0858973	0.282067	0.768497		-0.466954	0.638749	1.08969	0.626909	1.89411	1.09 (0.627-1.894)
e5mJnF	XPtH0l	Allergic asthma	genus.Dorea.id.1997	Weighted median	10	0.0350784	0.132397	0.791049		-0.224419	0.294576	1.0357	0.79898	1.34256	1.036 (0.799-1.343)
e5mJnF	XPtH0l	Allergic asthma	genus.Dorea.id.1997	Inverse variance weighted (fixed effects)	10	-0.0196686	0.101472	0.846307	0.963766	-0.218554	0.179217	0.980524	0.80368	1.19628	0.981 (0.804-1.196)
e5mJnF	XPtH0l	Allergic asthma	genus.Dorea.id.1997	Simple mode	10	0.0436103	0.206668	0.837575		-0.361459	0.44868	1.04458	0.696659	1.56624	1.045 (0.697-1.566)
e5mJnF	XPtH0l	Allergic asthma	genus.Dorea.id.1997	Weighted mode	10	0.099093	0.202429	0.636183		-0.297668	0.495854	1.10417	0.742548	1.6419	1.104 (0.743-1.642)
ebP4zV	XPtH0l	Allergic asthma	genus.Ruminococcus1.id.11373	MR Egger	10	0.106967	0.28936	0.721225		-0.460179	0.674113	1.1129	0.63117	1.96229	1.113 (0.631-1.962)
ebP4zV	XPtH0l	Allergic asthma	genus.Ruminococcus1.id.11373	Weighted median	10	0.00981862	0.118295	0.933851		-0.222039	0.241676	1.00987	0.800884	1.27338	1.01 (0.801-1.273)
ebP4zV	XPtH0l	Allergic asthma	genus.Ruminococcus1.id.11373	Inverse variance weighted (fixed effects)	10	-0.0083192	0.086376	0.923271	0.963766	-0.177616	0.160978	0.991715	0.837264	1.17466	0.992 (0.837-1.175)
ebP4zV	XPtH0l	Allergic asthma	genus.Ruminococcus1.id.11373	Simple mode	10	0.097283	0.169	0.578965		-0.233957	0.428523	1.10217	0.791396	1.53499	1.102 (0.791-1.535)
ebP4zV	XPtH0l	Allergic asthma	genus.Ruminococcus1.id.11373	Weighted mode	10	0.0211	0.153148	0.893451		-0.279069	0.321269	1.02132	0.756488	1.37888	1.021 (0.756-1.379)
FT7OrH	XPtH0l	Allergic asthma	genus.Actinomyces.id.423	MR Egger	7	0.179019	0.178747	0.362549		-0.171325	0.529363	1.19604	0.842548	1.69785	1.196 (0.843-1.698)
FT7OrH	XPtH0l	Allergic asthma	genus.Actinomyces.id.423	Weighted median	7	-0.0584933	0.100445	0.560338		-0.255366	0.138379	0.943185	0.774633	1.14841	0.943 (0.775-1.148)
FT7OrH	XPtH0l	Allergic asthma	genus.Actinomyces.id.423	Inverse variance weighted (fixed effects)	7	-0.069644	0.0733324	0.342263	0.963766	-0.213375	0.0740874	0.932726	0.807853	1.0769	0.933 (0.808-1.077)
FT7OrH	XPtH0l	Allergic asthma	genus.Actinomyces.id.423	Simple mode	7	-0.0418215	0.157049	0.798925		-0.349637	0.265994	0.959041	0.704944	1.30473	0.959 (0.705-1.305)
FT7OrH	XPtH0l	Allergic asthma	genus.Actinomyces.id.423	Weighted mode	7	-0.0533904	0.139941	0.715962		-0.327674	0.220894	0.94801	0.720598	1.24719	0.948 (0.721-1.247)
GNp2YQ	XPtH0l	Allergic asthma	genus..Ruminococcusgauvreauiigroup.id.11342	MR Egger	11	-0.0200094	0.417487	0.96282		-0.838284	0.798265	0.980189	0.432452	2.22168	0.98 (0.432-2.222)
GNp2YQ	XPtH0l	Allergic asthma	genus..Ruminococcusgauvreauiigroup.id.11342	Weighted median	11	-0.164685	0.118871	0.165928		-0.397673	0.0683024	0.848161	0.671882	1.07069	0.848 (0.672-1.071)
GNp2YQ	XPtH0l	Allergic asthma	genus..Ruminococcusgauvreauiigroup.id.11342	Inverse variance weighted (fixed effects)	11	-0.0716806	0.0804259	0.372788	0.963766	-0.229315	0.0859541	0.930828	0.795078	1.08976	0.931 (0.795-1.09)
GNp2YQ	XPtH0l	Allergic asthma	genus..Ruminococcusgauvreauiigroup.id.11342	Simple mode	11	-0.292394	0.22757	0.227807		-0.738431	0.153644	0.746475	0.477863	1.16608	0.746 (0.478-1.166)
GNp2YQ	XPtH0l	Allergic asthma	genus..Ruminococcusgauvreauiigroup.id.11342	Weighted mode	11	-0.280978	0.26175	0.308285		-0.794009	0.232052	0.755045	0.452029	1.26119	0.755 (0.452-1.261)
hUph1f	XPtH0l	Allergic asthma	genus.RikenellaceaeRC9gutgroup.id.11191	MR Egger	11	-0.417093	0.419514	0.346089		-1.23934	0.405155	0.65896	0.289575	1.49953	0.659 (0.29-1.5)
hUph1f	XPtH0l	Allergic asthma	genus.RikenellaceaeRC9gutgroup.id.11191	Weighted median	11	-0.0738783	0.0679853	0.277178		-0.207129	0.0593729	0.928785	0.812914	1.06117	0.929 (0.813-1.061)
hUph1f	XPtH0l	Allergic asthma	genus.RikenellaceaeRC9gutgroup.id.11191	Inverse variance weighted (multiplicative random effects)	11	-0.0329289	0.0668169	0.622138	0.963766	-0.16389	0.0980322	0.967607	0.848835	1.103	0.968 (0.849-1.103)
hUph1f	XPtH0l	Allergic asthma	genus.RikenellaceaeRC9gutgroup.id.11191	Simple mode	11	-0.165975	0.143493	0.274289		-0.447221	0.115271	0.847068	0.639403	1.12218	0.847 (0.639-1.122)
hUph1f	XPtH0l	Allergic asthma	genus.RikenellaceaeRC9gutgroup.id.11191	Weighted mode	11	-0.160402	0.12331	0.222499		-0.402089	0.0812844	0.851801	0.668921	1.08468	0.852 (0.669-1.085)
I2CEyx	XPtH0l	Allergic asthma	genus.Tyzzerella3.id.11335	MR Egger	12	0.048615	0.454567	0.916946		-0.842337	0.939567	1.04982	0.430703	2.55887	1.05 (0.431-2.559)
I2CEyx	XPtH0l	Allergic asthma	genus.Tyzzerella3.id.11335	Weighted median	12	0.0375811	0.0773487	0.627062		-0.114022	0.189184	1.0383	0.892238	1.20826	1.038 (0.892-1.208)
I2CEyx	XPtH0l	Allergic asthma	genus.Tyzzerella3.id.11335	Inverse variance weighted (multiplicative random effects)	12	-0.0109504	0.077803	0.888071	0.963766	-0.163444	0.141543	0.989109	0.849214	1.15205	0.989 (0.849-1.152)
I2CEyx	XPtH0l	Allergic asthma	genus.Tyzzerella3.id.11335	Simple mode	12	0.125851	0.129642	0.352531		-0.128247	0.379948	1.13411	0.879636	1.46221	1.134 (0.88-1.462)
I2CEyx	XPtH0l	Allergic asthma	genus.Tyzzerella3.id.11335	Weighted mode	12	0.0906981	0.118718	0.460953		-0.141989	0.323386	1.09494	0.86763	1.3818	1.095 (0.868-1.382)
I5XXsr	XPtH0l	Allergic asthma	genus.Prevotella9.id.11183	MR Egger	15	-0.281372	0.165082	0.112066		-0.604932	0.0421882	0.754748	0.546112	1.04309	0.755 (0.546-1.043)
I5XXsr	XPtH0l	Allergic asthma	genus.Prevotella9.id.11183	Weighted median	15	-0.0870783	0.0790529	0.27067		-0.242022	0.0678653	0.916605	0.785039	1.07022	0.917 (0.785-1.07)
I5XXsr	XPtH0l	Allergic asthma	genus.Prevotella9.id.11183	Inverse variance weighted (fixed effects)	15	-0.0634598	0.0567262	0.263267	0.936074	-0.174643	0.0477236	0.938512	0.839757	1.04888	0.939 (0.84-1.049)
I5XXsr	XPtH0l	Allergic asthma	genus.Prevotella9.id.11183	Simple mode	15	-0.0959799	0.120065	0.437412		-0.331307	0.139348	0.908482	0.717984	1.14952	0.908 (0.718-1.15)
I5XXsr	XPtH0l	Allergic asthma	genus.Prevotella9.id.11183	Weighted mode	15	-0.0887533	0.110347	0.434665		-0.305034	0.127528	0.915071	0.737098	1.13602	0.915 (0.737-1.136)
iAhkfC	XPtH0l	Allergic asthma	genus.Erysipelatoclostridium.id.11381	MR Egger	15	-0.485133	0.233896	0.0584905		-0.94357	-0.0266961	0.615615	0.389236	0.973657	0.616 (0.389-0.974)
iAhkfC	XPtH0l	Allergic asthma	genus.Erysipelatoclostridium.id.11381	Weighted median	15	-0.0328309	0.0788736	0.677229		-0.187423	0.121761	0.967702	0.829093	1.12948	0.968 (0.829-1.129)
iAhkfC	XPtH0l	Allergic asthma	genus.Erysipelatoclostridium.id.11381	Inverse variance weighted (fixed effects)	15	-0.0518219	0.0598236	0.386356	0.963766	-0.169076	0.0654324	0.949498	0.844445	1.06762	0.949 (0.844-1.068)
iAhkfC	XPtH0l	Allergic asthma	genus.Erysipelatoclostridium.id.11381	Simple mode	15	0.0545376	0.142598	0.707865		-0.224954	0.334029	1.05605	0.798553	1.39658	1.056 (0.799-1.397)
iAhkfC	XPtH0l	Allergic asthma	genus.Erysipelatoclostridium.id.11381	Weighted mode	15	0.00618522	0.137114	0.964657		-0.262558	0.274928	1.0062	0.769082	1.31644	1.006 (0.769-1.316)
iMGTCD	XPtH0l	Allergic asthma	genus.Ruminiclostridium5.id.11355	MR Egger	11	0.318728	0.431046	0.478488		-0.526122	1.16358	1.37538	0.590892	3.20137	1.375 (0.591-3.201)
iMGTCD	XPtH0l	Allergic asthma	genus.Ruminiclostridium5.id.11355	Weighted median	11	-0.0778924	0.132134	0.555528		-0.336874	0.18109	0.925064	0.713999	1.19852	0.925 (0.714-1.199)
iMGTCD	XPtH0l	Allergic asthma	genus.Ruminiclostridium5.id.11355	Inverse variance weighted (fixed effects)	11	-0.105101	0.0937891	0.262453	0.936074	-0.288928	0.0787254	0.900233	0.749066	1.08191	0.9 (0.749-1.082)
iMGTCD	XPtH0l	Allergic asthma	genus.Ruminiclostridium5.id.11355	Simple mode	11	-0.0932934	0.246758	0.713276		-0.57694	0.390353	0.910926	0.561614	1.4775	0.911 (0.562-1.478)
iMGTCD	XPtH0l	Allergic asthma	genus.Ruminiclostridium5.id.11355	Weighted mode	11	-0.0799156	0.228791	0.734111		-0.528346	0.368515	0.923194	0.589579	1.44559	0.923 (0.59-1.446)
iwPbIH	XPtH0l	Allergic asthma	genus.Ruminiclostridium6.id.11356	MR Egger	15	-0.0967824	0.180841	0.601562		-0.451232	0.257667	0.907754	0.636843	1.29391	0.908 (0.637-1.294)
iwPbIH	XPtH0l	Allergic asthma	genus.Ruminiclostridium6.id.11356	Weighted median	15	0.0405579	0.100671	0.68704		-0.156758	0.237874	1.04139	0.854911	1.26855	1.041 (0.855-1.269)
iwPbIH	XPtH0l	Allergic asthma	genus.Ruminiclostridium6.id.11356	Inverse variance weighted (fixed effects)	15	-0.0088469	0.0725282	0.902916	0.963766	-0.151002	0.133308	0.991192	0.859846	1.1426	0.991 (0.86-1.143)
iwPbIH	XPtH0l	Allergic asthma	genus.Ruminiclostridium6.id.11356	Simple mode	15	0.0620116	0.180119	0.735752		-0.291022	0.415046	1.06397	0.747499	1.51444	1.064 (0.747-1.514)
iwPbIH	XPtH0l	Allergic asthma	genus.Ruminiclostridium6.id.11356	Weighted mode	15	0.13911	0.168174	0.422013		-0.190512	0.468731	1.14925	0.826536	1.59796	1.149 (0.827-1.598)
j4g0ZV	XPtH0l	Allergic asthma	genus.CandidatusSoleaferrea.id.11350	MR Egger	9	1.93824	0.727542	0.032275		0.512256	3.36422	6.9465	1.66905	28.9109	6.947 (1.669-28.911)
j4g0ZV	XPtH0l	Allergic asthma	genus.CandidatusSoleaferrea.id.11350	Weighted median	9	-0.113423	0.0988067	0.250999		-0.307084	0.0802384	0.892773	0.735589	1.08355	0.893 (0.736-1.084)
j4g0ZV	XPtH0l	Allergic asthma	genus.CandidatusSoleaferrea.id.11350	Inverse variance weighted (multiplicative random effects)	9	-0.0659237	0.0965104	0.494561	0.963766	-0.255084	0.123237	0.936202	0.774851	1.13115	0.936 (0.775-1.131)
j4g0ZV	XPtH0l	Allergic asthma	genus.CandidatusSoleaferrea.id.11350	Simple mode	9	-0.216302	0.1969	0.303929		-0.602227	0.169623	0.805492	0.547591	1.18486	0.805 (0.548-1.185)
j4g0ZV	XPtH0l	Allergic asthma	genus.CandidatusSoleaferrea.id.11350	Weighted mode	9	-0.160929	0.192592	0.427631		-0.53841	0.216551	0.851352	0.583675	1.24179	0.851 (0.584-1.242)
j87dXS	XPtH0l	Allergic asthma	genus.Eisenbergiella.id.11304	MR Egger	11	-0.77267	0.54485	0.189835		-1.84058	0.295237	0.461779	0.158726	1.34345	0.462 (0.159-1.343)
j87dXS	XPtH0l	Allergic asthma	genus.Eisenbergiella.id.11304	Weighted median	11	-0.0369688	0.0868848	0.670478		-0.207263	0.133325	0.963706	0.812806	1.14262	0.964 (0.813-1.143)
j87dXS	XPtH0l	Allergic asthma	genus.Eisenbergiella.id.11304	Inverse variance weighted (multiplicative random effects)	11	0.000477253	0.077386	0.995079	0.995079	-0.151199	0.152154	1.00048	0.859676	1.16434	1 (0.86-1.164)
j87dXS	XPtH0l	Allergic asthma	genus.Eisenbergiella.id.11304	Simple mode	11	-0.108683	0.160603	0.513932		-0.423466	0.206099	0.897014	0.654774	1.22887	0.897 (0.655-1.229)
j87dXS	XPtH0l	Allergic asthma	genus.Eisenbergiella.id.11304	Weighted mode	11	-0.102163	0.154122	0.522399		-0.404242	0.199916	0.902883	0.667483	1.2213	0.903 (0.667-1.221)
JHChB7	XPtH0l	Allergic asthma	genus.Adlercreutzia.id.812	MR Egger	8	-0.134726	0.432025	0.765708		-0.981496	0.712043	0.873955	0.37475	2.03815	0.874 (0.375-2.038)
JHChB7	XPtH0l	Allergic asthma	genus.Adlercreutzia.id.812	Weighted median	8	0.0707818	0.108757	0.51516		-0.142382	0.283946	1.07335	0.86729	1.32836	1.073 (0.867-1.328)
JHChB7	XPtH0l	Allergic asthma	genus.Adlercreutzia.id.812	Inverse variance weighted (fixed effects)	8	0.0764212	0.0786362	0.331134	0.963766	-0.0777058	0.230548	1.07942	0.925237	1.25929	1.079 (0.925-1.259)
JHChB7	XPtH0l	Allergic asthma	genus.Adlercreutzia.id.812	Simple mode	8	0.021021	0.178389	0.909506		-0.328621	0.370663	1.02124	0.719916	1.44869	1.021 (0.72-1.449)
JHChB7	XPtH0l	Allergic asthma	genus.Adlercreutzia.id.812	Weighted mode	8	0.0491134	0.181333	0.794321		-0.306299	0.404525	1.05034	0.736167	1.49859	1.05 (0.736-1.499)
jJC3Fm	XPtH0l	Allergic asthma	genus.Enterorhabdus.id.820	MR Egger	6	0.0260701	0.228292	0.914585		-0.421382	0.473522	1.02641	0.65614	1.60564	1.026 (0.656-1.606)
jJC3Fm	XPtH0l	Allergic asthma	genus.Enterorhabdus.id.820	Weighted median	6	0.0376078	0.108811	0.729625		-0.175662	0.250878	1.03832	0.838901	1.28515	1.038 (0.839-1.285)
jJC3Fm	XPtH0l	Allergic asthma	genus.Enterorhabdus.id.820	Inverse variance weighted (fixed effects)	6	-0.0141187	0.0864417	0.870257	0.963766	-0.183544	0.155307	0.98598	0.832315	1.16802	0.986 (0.832-1.168)
jJC3Fm	XPtH0l	Allergic asthma	genus.Enterorhabdus.id.820	Simple mode	6	0.0539866	0.143747	0.722645		-0.227758	0.335731	1.05547	0.796317	1.39896	1.055 (0.796-1.399)
jJC3Fm	XPtH0l	Allergic asthma	genus.Enterorhabdus.id.820	Weighted mode	6	0.0442467	0.134011	0.754656		-0.218416	0.306909	1.04524	0.803791	1.35922	1.045 (0.804-1.359)
jUcEpg	XPtH0l	Allergic asthma	genus.Butyricimonas.id.945	MR Egger	13	0.140578	0.258919	0.598		-0.366904	0.648059	1.15094	0.692876	1.91183	1.151 (0.693-1.912)
jUcEpg	XPtH0l	Allergic asthma	genus.Butyricimonas.id.945	Weighted median	13	0.238744	0.0981856	0.0150339		0.0463006	0.431188	1.26965	1.04739	1.53909	1.27 (1.047-1.539)
jUcEpg	XPtH0l	Allergic asthma	genus.Butyricimonas.id.945	Inverse variance weighted (fixed effects)	13	0.239097	0.0729701	0.0010505	0.12501	0.0960754	0.382118	1.2701	1.10084	1.46539	1.27 (1.101-1.465)
jUcEpg	XPtH0l	Allergic asthma	genus.Butyricimonas.id.945	Simple mode	13	0.282129	0.175736	0.13438		-0.0623125	0.626571	1.32595	0.939589	1.87118	1.326 (0.94-1.871)
jUcEpg	XPtH0l	Allergic asthma	genus.Butyricimonas.id.945	Weighted mode	13	0.294529	0.152247	0.0769705		-0.00387492	0.592932	1.34249	0.996133	1.80929	1.342 (0.996-1.809)
kjA5PB	XPtH0l	Allergic asthma	genus.RuminococcaceaeUCG010.id.11367	MR Egger	6	0.0860027	0.278085	0.772558		-0.459044	0.631049	1.08981	0.631888	1.87958	1.09 (0.632-1.88)
kjA5PB	XPtH0l	Allergic asthma	genus.RuminococcaceaeUCG010.id.11367	Weighted median	6	0.105913	0.129106	0.412012		-0.147135	0.358961	1.11173	0.863178	1.43184	1.112 (0.863-1.432)
kjA5PB	XPtH0l	Allergic asthma	genus.RuminococcaceaeUCG010.id.11367	Inverse variance weighted (fixed effects)	6	0.0864298	0.101207	0.393111	0.963766	-0.111936	0.284796	1.09027	0.894101	1.32949	1.09 (0.894-1.329)
kjA5PB	XPtH0l	Allergic asthma	genus.RuminococcaceaeUCG010.id.11367	Simple mode	6	0.0997724	0.184431	0.611745		-0.261712	0.461256	1.10492	0.769733	1.58607	1.105 (0.77-1.586)
kjA5PB	XPtH0l	Allergic asthma	genus.RuminococcaceaeUCG010.id.11367	Weighted mode	6	0.0997724	0.162	0.564926		-0.217747	0.417292	1.10492	0.804329	1.51785	1.105 (0.804-1.518)
LCZ8yH	XPtH0l	Allergic asthma	genus.Prevotella7.id.11182	MR Egger	11	-0.292154	0.294566	0.347204		-0.869504	0.285196	0.746653	0.419159	1.33002	0.747 (0.419-1.33)
LCZ8yH	XPtH0l	Allergic asthma	genus.Prevotella7.id.11182	Weighted median	11	-0.0227581	0.0629285	0.717613		-0.146098	0.100582	0.977499	0.864073	1.10581	0.977 (0.864-1.106)
LCZ8yH	XPtH0l	Allergic asthma	genus.Prevotella7.id.11182	Inverse variance weighted (fixed effects)	11	-0.0479896	0.0442313	0.277936	0.936074	-0.134683	0.0387038	0.953144	0.873993	1.03946	0.953 (0.874-1.039)
LCZ8yH	XPtH0l	Allergic asthma	genus.Prevotella7.id.11182	Simple mode	11	-0.0129519	0.102647	0.902091		-0.21414	0.188236	0.987132	0.807235	1.20712	0.987 (0.807-1.207)
LCZ8yH	XPtH0l	Allergic asthma	genus.Prevotella7.id.11182	Weighted mode	11	-0.00893632	0.0934684	0.925721		-0.192134	0.174262	0.991103	0.825196	1.19037	0.991 (0.825-1.19)
lJcL8y	XPtH0l	Allergic asthma	genus.RuminococcaceaeUCG003.id.11361	MR Egger	12	-0.196599	0.253759	0.456418		-0.693967	0.300769	0.82152	0.49959	1.3509	0.822 (0.5-1.351)
lJcL8y	XPtH0l	Allergic asthma	genus.RuminococcaceaeUCG003.id.11361	Weighted median	12	-0.0911372	0.102905	0.375809		-0.292831	0.110557	0.912892	0.746148	1.1169	0.913 (0.746-1.117)
lJcL8y	XPtH0l	Allergic asthma	genus.RuminococcaceaeUCG003.id.11361	Inverse variance weighted (fixed effects)	12	-0.0678443	0.0773878	0.380661	0.963766	-0.219524	0.0838359	0.934406	0.802901	1.08745	0.934 (0.803-1.087)
lJcL8y	XPtH0l	Allergic asthma	genus.RuminococcaceaeUCG003.id.11361	Simple mode	12	-0.104354	0.180788	0.575416		-0.458698	0.24999	0.900907	0.632106	1.28401	0.901 (0.632-1.284)
lJcL8y	XPtH0l	Allergic asthma	genus.RuminococcaceaeUCG003.id.11361	Weighted mode	12	-0.088326	0.170507	0.614703		-0.422519	0.245867	0.915462	0.655394	1.27873	0.915 (0.655-1.279)
LKYg6S	XPtH0l	Allergic asthma	genus.Terrisporobacter.id.11348	MR Egger	5	0.100663	0.276269	0.739753		-0.440824	0.64215	1.1059	0.643506	1.90056	1.106 (0.644-1.901)
LKYg6S	XPtH0l	Allergic asthma	genus.Terrisporobacter.id.11348	Weighted median	5	0.041369	0.113744	0.71608		-0.181569	0.264307	1.04224	0.83396	1.30253	1.042 (0.834-1.303)
LKYg6S	XPtH0l	Allergic asthma	genus.Terrisporobacter.id.11348	Inverse variance weighted (fixed effects)	5	0.049842	0.0911324	0.584435	0.963766	-0.128778	0.228462	1.0511	0.87917	1.25667	1.051 (0.879-1.257)
LKYg6S	XPtH0l	Allergic asthma	genus.Terrisporobacter.id.11348	Simple mode	5	0.121857	0.14293	0.441939		-0.158285	0.401999	1.12959	0.853607	1.49481	1.13 (0.854-1.495)
LKYg6S	XPtH0l	Allergic asthma	genus.Terrisporobacter.id.11348	Weighted mode	5	-0.00679204	0.144145	0.964677		-0.289317	0.275733	0.993231	0.748775	1.3175	0.993 (0.749-1.317)
MpL626	XPtH0l	Allergic asthma	genus.Lachnoclostridium.id.11308	MR Egger	13	-0.579757	0.38955	0.164777		-1.34328	0.183762	0.560034	0.260989	1.20173	0.56 (0.261-1.202)
MpL626	XPtH0l	Allergic asthma	genus.Lachnoclostridium.id.11308	Weighted median	13	-0.0806258	0.127045	0.525672		-0.329633	0.168382	0.922539	0.719187	1.18339	0.923 (0.719-1.183)
MpL626	XPtH0l	Allergic asthma	genus.Lachnoclostridium.id.11308	Inverse variance weighted (multiplicative random effects)	13	-0.125106	0.116985	0.284882	0.936074	-0.354397	0.104185	0.882403	0.701596	1.10981	0.882 (0.702-1.11)
MpL626	XPtH0l	Allergic asthma	genus.Lachnoclostridium.id.11308	Simple mode	13	0.0778186	0.261303	0.770942		-0.434336	0.589973	1.08093	0.647695	1.80394	1.081 (0.648-1.804)
MpL626	XPtH0l	Allergic asthma	genus.Lachnoclostridium.id.11308	Weighted mode	13	0.037256	0.225736	0.871658		-0.405187	0.479699	1.03796	0.666852	1.61559	1.038 (0.667-1.616)
mz9jd0	XPtH0l	Allergic asthma	genus.Barnesiella.id.944	MR Egger	12	0.0420817	0.580701	0.943659		-1.09609	1.18026	1.04298	0.334174	3.25521	1.043 (0.334-3.255)
mz9jd0	XPtH0l	Allergic asthma	genus.Barnesiella.id.944	Weighted median	12	0.208957	0.130955	0.110569		-0.0477149	0.465629	1.23239	0.953406	1.59302	1.232 (0.953-1.593)
mz9jd0	XPtH0l	Allergic asthma	genus.Barnesiella.id.944	Inverse variance weighted (multiplicative random effects)	12	0.0731742	0.13421	0.585601	0.963766	-0.189878	0.336226	1.07592	0.82706	1.39966	1.076 (0.827-1.4)
mz9jd0	XPtH0l	Allergic asthma	genus.Barnesiella.id.944	Simple mode	12	0.315691	0.220758	0.180493		-0.116995	0.748378	1.37121	0.889589	2.11357	1.371 (0.89-2.114)
mz9jd0	XPtH0l	Allergic asthma	genus.Barnesiella.id.944	Weighted mode	12	0.285079	0.212596	0.206973		-0.13161	0.701767	1.32987	0.876683	2.01731	1.33 (0.877-2.017)
nIesEv	XPtH0l	Allergic asthma	genus.Peptococcus.id.2037	MR Egger	12	0.00448907	0.235405	0.985161		-0.456905	0.465884	1.0045	0.63324	1.59342	1.004 (0.633-1.593)
nIesEv	XPtH0l	Allergic asthma	genus.Peptococcus.id.2037	Weighted median	12	-0.0324259	0.0728258	0.656137		-0.175165	0.110313	0.968094	0.839319	1.11663	0.968 (0.839-1.117)
nIesEv	XPtH0l	Allergic asthma	genus.Peptococcus.id.2037	Inverse variance weighted (fixed effects)	12	-0.00696515	0.0494403	0.887965	0.963766	-0.103868	0.0899378	0.993059	0.901344	1.09411	0.993 (0.901-1.094)
nIesEv	XPtH0l	Allergic asthma	genus.Peptococcus.id.2037	Simple mode	12	-0.0396202	0.115076	0.737116		-0.26517	0.185929	0.961154	0.767076	1.20434	0.961 (0.767-1.204)
nIesEv	XPtH0l	Allergic asthma	genus.Peptococcus.id.2037	Weighted mode	12	-0.044025	0.115573	0.710512		-0.270548	0.182499	0.95693	0.762961	1.20021	0.957 (0.763-1.2)
nnD7ru	XPtH0l	Allergic asthma	genus..Eubacteriumoxidoreducensgroup.id.11339	MR Egger	5	-0.0567038	0.291217	0.858058		-0.62749	0.514082	0.944874	0.53393	1.6721	0.945 (0.534-1.672)
nnD7ru	XPtH0l	Allergic asthma	genus..Eubacteriumoxidoreducensgroup.id.11339	Weighted median	5	-0.0363829	0.0941524	0.699181		-0.220922	0.148156	0.964271	0.80178	1.15969	0.964 (0.802-1.16)
nnD7ru	XPtH0l	Allergic asthma	genus..Eubacteriumoxidoreducensgroup.id.11339	Inverse variance weighted (fixed effects)	5	-0.0322683	0.0778786	0.678624	0.963766	-0.18491	0.120374	0.968247	0.831179	1.12792	0.968 (0.831-1.128)
nnD7ru	XPtH0l	Allergic asthma	genus..Eubacteriumoxidoreducensgroup.id.11339	Simple mode	5	-0.00714587	0.116957	0.954212		-0.236382	0.22209	0.99288	0.789479	1.24868	0.993 (0.789-1.249)
nnD7ru	XPtH0l	Allergic asthma	genus..Eubacteriumoxidoreducensgroup.id.11339	Weighted mode	5	-0.00714587	0.119702	0.95526		-0.241761	0.227469	0.99288	0.785244	1.25542	0.993 (0.785-1.255)
NqdTjG	XPtH0l	Allergic asthma	genus.FamilyXIIIAD3011group.id.11293	MR Egger	13	-0.30285	0.538936	0.585425		-1.35917	0.753465	0.73871	0.256875	2.12435	0.739 (0.257-2.124)
NqdTjG	XPtH0l	Allergic asthma	genus.FamilyXIIIAD3011group.id.11293	Weighted median	13	-0.0271653	0.114332	0.812192		-0.251257	0.196926	0.9732	0.777823	1.21765	0.973 (0.778-1.218)
NqdTjG	XPtH0l	Allergic asthma	genus.FamilyXIIIAD3011group.id.11293	Inverse variance weighted (multiplicative random effects)	13	-0.07133	0.109819	0.515998	0.963766	-0.286574	0.143914	0.931155	0.750831	1.15479	0.931 (0.751-1.155)
NqdTjG	XPtH0l	Allergic asthma	genus.FamilyXIIIAD3011group.id.11293	Simple mode	13	0.112683	0.208134	0.598143		-0.29526	0.520626	1.11928	0.744338	1.68308	1.119 (0.744-1.683)
NqdTjG	XPtH0l	Allergic asthma	genus.FamilyXIIIAD3011group.id.11293	Weighted mode	13	0.0895277	0.174881	0.617986		-0.253239	0.432294	1.09366	0.776282	1.54079	1.094 (0.776-1.541)
OhSZ6N	XPtH0l	Allergic asthma	genus.RuminococcaceaeUCG002.id.11360	MR Egger	20	-0.0836449	0.1991	0.679373		-0.47388	0.30659	0.919758	0.622582	1.35878	0.92 (0.623-1.359)
OhSZ6N	XPtH0l	Allergic asthma	genus.RuminococcaceaeUCG002.id.11360	Weighted median	20	-0.0823108	0.0891632	0.35593		-0.257071	0.0924491	0.920986	0.773313	1.09686	0.921 (0.773-1.097)
OhSZ6N	XPtH0l	Allergic asthma	genus.RuminococcaceaeUCG002.id.11360	Inverse variance weighted (fixed effects)	20	0.00785704	0.0620369	0.899216	0.963766	-0.113735	0.129449	1.00789	0.892494	1.1382	1.008 (0.892-1.138)
OhSZ6N	XPtH0l	Allergic asthma	genus.RuminococcaceaeUCG002.id.11360	Simple mode	20	-0.114348	0.150882	0.45783		-0.410078	0.181381	0.891947	0.663599	1.19887	0.892 (0.664-1.199)
OhSZ6N	XPtH0l	Allergic asthma	genus.RuminococcaceaeUCG002.id.11360	Weighted mode	20	-0.0927477	0.123228	0.460884		-0.334275	0.14878	0.911423	0.715857	1.16042	0.911 (0.716-1.16)
olDlSu	XPtH0l	Allergic asthma	genus..Eubacteriumnodatumgroup.id.11297	MR Egger	11	0.10007	0.296879	0.74379		-0.481813	0.681952	1.10525	0.617663	1.97773	1.105 (0.618-1.978)
olDlSu	XPtH0l	Allergic asthma	genus..Eubacteriumnodatumgroup.id.11297	Weighted median	11	0.0593109	0.0697935	0.395433		-0.0774843	0.196106	1.06111	0.925442	1.21666	1.061 (0.925-1.217)
olDlSu	XPtH0l	Allergic asthma	genus..Eubacteriumnodatumgroup.id.11297	Inverse variance weighted (multiplicative random effects)	11	0.0181077	0.0635188	0.775586	0.963766	-0.106389	0.142604	1.01827	0.899075	1.15327	1.018 (0.899-1.153)
olDlSu	XPtH0l	Allergic asthma	genus..Eubacteriumnodatumgroup.id.11297	Simple mode	11	0.112702	0.109174	0.326244		-0.101279	0.326683	1.1193	0.903681	1.38636	1.119 (0.904-1.386)
olDlSu	XPtH0l	Allergic asthma	genus..Eubacteriumnodatumgroup.id.11297	Weighted mode	11	0.103061	0.0970144	0.31307		-0.0870876	0.293209	1.10856	0.916597	1.34072	1.109 (0.917-1.341)
OtCSo3	XPtH0l	Allergic asthma	genus.Alloprevotella.id.961	MR Egger	5	-0.368404	0.5132	0.524697		-1.37428	0.637467	0.691838	0.253023	1.89168	0.692 (0.253-1.892)
OtCSo3	XPtH0l	Allergic asthma	genus.Alloprevotella.id.961	Weighted median	5	-0.0798089	0.0755772	0.290972		-0.22794	0.0683224	0.923293	0.796172	1.07071	0.923 (0.796-1.071)
OtCSo3	XPtH0l	Allergic asthma	genus.Alloprevotella.id.961	Inverse variance weighted (fixed effects)	5	-0.0576519	0.0591653	0.329848	0.963766	-0.173616	0.0583122	0.943979	0.84062	1.06005	0.944 (0.841-1.06)
OtCSo3	XPtH0l	Allergic asthma	genus.Alloprevotella.id.961	Simple mode	5	-0.0999737	0.0991455	0.37033		-0.294299	0.0943515	0.904861	0.745054	1.09895	0.905 (0.745-1.099)
OtCSo3	XPtH0l	Allergic asthma	genus.Alloprevotella.id.961	Weighted mode	5	-0.0961316	0.0973139	0.379149		-0.286867	0.0946037	0.908345	0.750612	1.09922	0.908 (0.751-1.099)
P9709V	XPtH0l	Allergic asthma	genus..Eubacteriumhalliigroup.id.11338	MR Egger	14	0.0620362	0.209447	0.772148		-0.348479	0.472552	1.064	0.705761	1.60408	1.064 (0.706-1.604)
P9709V	XPtH0l	Allergic asthma	genus..Eubacteriumhalliigroup.id.11338	Weighted median	14	0.0146521	0.113683	0.897448		-0.208167	0.237471	1.01476	0.812072	1.26804	1.015 (0.812-1.268)
P9709V	XPtH0l	Allergic asthma	genus..Eubacteriumhalliigroup.id.11338	Inverse variance weighted (multiplicative random effects)	14	-0.0733965	0.0990734	0.458796	0.963766	-0.26758	0.120787	0.929232	0.765229	1.12838	0.929 (0.765-1.128)
P9709V	XPtH0l	Allergic asthma	genus..Eubacteriumhalliigroup.id.11338	Simple mode	14	-0.207693	0.20403	0.327273		-0.607592	0.192207	0.812457	0.544661	1.21192	0.812 (0.545-1.212)
P9709V	XPtH0l	Allergic asthma	genus..Eubacteriumhalliigroup.id.11338	Weighted mode	14	0.0750046	0.157299	0.641401		-0.233302	0.383311	1.07789	0.791914	1.46713	1.078 (0.792-1.467)
pCXx5P	XPtH0l	Allergic asthma	genus.Phascolarctobacterium.id.2168	MR Egger	8	0.411525	0.438532	0.384253		-0.447998	1.27105	1.50912	0.638906	3.56459	1.509 (0.639-3.565)
pCXx5P	XPtH0l	Allergic asthma	genus.Phascolarctobacterium.id.2168	Weighted median	8	-0.0045496	0.125219	0.971017		-0.249978	0.240879	0.995461	0.778818	1.27237	0.995 (0.779-1.272)
pCXx5P	XPtH0l	Allergic asthma	genus.Phascolarctobacterium.id.2168	Inverse variance weighted (fixed effects)	8	-0.0511182	0.088301	0.562651	0.963766	-0.224188	0.121952	0.950166	0.799165	1.1297	0.95 (0.799-1.13)
pCXx5P	XPtH0l	Allergic asthma	genus.Phascolarctobacterium.id.2168	Simple mode	8	-0.126716	0.213401	0.571333		-0.544981	0.29155	0.880984	0.579853	1.3385	0.881 (0.58-1.339)
pCXx5P	XPtH0l	Allergic asthma	genus.Phascolarctobacterium.id.2168	Weighted mode	8	-0.0194672	0.190499	0.921471		-0.392845	0.35391	0.980721	0.675133	1.42463	0.981 (0.675-1.425)
PGlGHi	XPtH0l	Allergic asthma	genus.LachnospiraceaeUCG008.id.11328	MR Egger	10	0.21456	0.301407	0.496782		-0.376198	0.805318	1.23932	0.686466	2.23741	1.239 (0.686-2.237)
PGlGHi	XPtH0l	Allergic asthma	genus.LachnospiraceaeUCG008.id.11328	Weighted median	10	-0.0989861	0.0790671	0.210597		-0.253958	0.0559854	0.905755	0.775725	1.05758	0.906 (0.776-1.058)
PGlGHi	XPtH0l	Allergic asthma	genus.LachnospiraceaeUCG008.id.11328	Inverse variance weighted (fixed effects)	10	-0.0282399	0.0596913	0.636142	0.963766	-0.145235	0.0887551	0.972155	0.864819	1.09281	0.972 (0.865-1.093)
PGlGHi	XPtH0l	Allergic asthma	genus.LachnospiraceaeUCG008.id.11328	Simple mode	10	-0.135417	0.135652	0.344231		-0.401294	0.130461	0.873352	0.669453	1.13935	0.873 (0.669-1.139)
PGlGHi	XPtH0l	Allergic asthma	genus.LachnospiraceaeUCG008.id.11328	Weighted mode	10	-0.130805	0.135464	0.359469		-0.396316	0.134705	0.877388	0.672794	1.1442	0.877 (0.673-1.144)
q1bO5E	XPtH0l	Allergic asthma	genus.Lactobacillus.id.1837	MR Egger	8	-0.0151526	0.15565	0.925619		-0.320226	0.289921	0.984962	0.725985	1.33632	0.985 (0.726-1.336)
q1bO5E	XPtH0l	Allergic asthma	genus.Lactobacillus.id.1837	Weighted median	8	-0.0103294	0.0792485	0.896296		-0.165657	0.144998	0.989724	0.847337	1.15604	0.99 (0.847-1.156)
q1bO5E	XPtH0l	Allergic asthma	genus.Lactobacillus.id.1837	Inverse variance weighted (fixed effects)	8	0.00998015	0.0606295	0.869252	0.963766	-0.108854	0.128814	1.01003	0.896862	1.13748	1.01 (0.897-1.137)
q1bO5E	XPtH0l	Allergic asthma	genus.Lactobacillus.id.1837	Simple mode	8	0.135518	0.119903	0.295613		-0.0994922	0.370529	1.14513	0.905297	1.4485	1.145 (0.905-1.449)
q1bO5E	XPtH0l	Allergic asthma	genus.Lactobacillus.id.1837	Weighted mode	8	-0.0603581	0.108233	0.594446		-0.272494	0.151778	0.941427	0.761478	1.1639	0.941 (0.761-1.164)
Q3dvBY	XPtH0l	Allergic asthma	genus.Methanobrevibacter.id.123	MR Egger	6	-0.0766197	0.240098	0.765607		-0.547212	0.393973	0.926242	0.57856	1.48286	0.926 (0.579-1.483)
Q3dvBY	XPtH0l	Allergic asthma	genus.Methanobrevibacter.id.123	Weighted median	6	0.0349843	0.0775298	0.651818		-0.116974	0.186943	1.0356	0.889608	1.20556	1.036 (0.89-1.206)
Q3dvBY	XPtH0l	Allergic asthma	genus.Methanobrevibacter.id.123	Inverse variance weighted (fixed effects)	6	0.0452547	0.0636811	0.477304	0.963766	-0.0795602	0.17007	1.04629	0.923522	1.18539	1.046 (0.924-1.185)
Q3dvBY	XPtH0l	Allergic asthma	genus.Methanobrevibacter.id.123	Simple mode	6	0.0125553	0.0962703	0.901321		-0.176135	0.201245	1.01263	0.838505	1.22292	1.013 (0.839-1.223)
Q3dvBY	XPtH0l	Allergic asthma	genus.Methanobrevibacter.id.123	Weighted mode	6	0.0234047	0.10046	0.825018		-0.173498	0.220307	1.02368	0.840719	1.24646	1.024 (0.841-1.246)
Q46NVk	XPtH0l	Allergic asthma	genus.Intestinibacter.id.11345	MR Egger	15	0.249266	0.215798	0.268844		-0.173698	0.67223	1.28308	0.840551	1.9586	1.283 (0.841-1.959)
Q46NVk	XPtH0l	Allergic asthma	genus.Intestinibacter.id.11345	Weighted median	15	0.00507299	0.0969382	0.958264		-0.184926	0.195072	1.00509	0.831166	1.2154	1.005 (0.831-1.215)
Q46NVk	XPtH0l	Allergic asthma	genus.Intestinibacter.id.11345	Inverse variance weighted (fixed effects)	15	0.012932	0.0663666	0.845505	0.963766	-0.117146	0.14301	1.01302	0.889455	1.15374	1.013 (0.889-1.154)
Q46NVk	XPtH0l	Allergic asthma	genus.Intestinibacter.id.11345	Simple mode	15	-0.0776039	0.182977	0.677924		-0.436239	0.281031	0.925331	0.646463	1.32449	0.925 (0.646-1.324)
Q46NVk	XPtH0l	Allergic asthma	genus.Intestinibacter.id.11345	Weighted mode	15	-0.133714	0.193027	0.499813		-0.512047	0.244618	0.87484	0.599267	1.27713	0.875 (0.599-1.277)
qE3Gq8	XPtH0l	Allergic asthma	genus..Ruminococcustorquesgroup.id.14377	MR Egger	7	0.0325323	0.615933	0.959922		-1.1747	1.23976	1.03307	0.308913	3.45479	1.033 (0.309-3.455)
qE3Gq8	XPtH0l	Allergic asthma	genus..Ruminococcustorquesgroup.id.14377	Weighted median	7	-0.0195388	0.181938	0.914477		-0.376137	0.33706	0.980651	0.686508	1.40082	0.981 (0.687-1.401)
qE3Gq8	XPtH0l	Allergic asthma	genus..Ruminococcustorquesgroup.id.14377	Inverse variance weighted (multiplicative random effects)	7	-0.137582	0.184509	0.455872	0.963766	-0.49922	0.224057	0.871463	0.607004	1.25114	0.871 (0.607-1.251)
qE3Gq8	XPtH0l	Allergic asthma	genus..Ruminococcustorquesgroup.id.14377	Simple mode	7	0.00913884	0.278735	0.974908		-0.537182	0.555459	1.00918	0.584393	1.74274	1.009 (0.584-1.743)
qE3Gq8	XPtH0l	Allergic asthma	genus..Ruminococcustorquesgroup.id.14377	Weighted mode	7	0.0141875	0.238935	0.954579		-0.454125	0.4825	1.01429	0.635003	1.62012	1.014 (0.635-1.62)
qENAoR	XPtH0l	Allergic asthma	genus.Victivallis.id.2256	MR Egger	10	0.475848	0.346706	0.207157		-0.203695	1.15539	1.60938	0.815711	3.17526	1.609 (0.816-3.175)
qENAoR	XPtH0l	Allergic asthma	genus.Victivallis.id.2256	Weighted median	10	0.0408715	0.062733	0.514714		-0.0820851	0.163828	1.04172	0.921194	1.17801	1.042 (0.921-1.178)
qENAoR	XPtH0l	Allergic asthma	genus.Victivallis.id.2256	Inverse variance weighted (fixed effects)	10	0.0479999	0.045462	0.291048	0.936074	-0.0411056	0.137106	1.04917	0.959728	1.14695	1.049 (0.96-1.147)
qENAoR	XPtH0l	Allergic asthma	genus.Victivallis.id.2256	Simple mode	10	0.0398418	0.107558	0.719635		-0.170971	0.250655	1.04065	0.842846	1.28487	1.041 (0.843-1.285)
qENAoR	XPtH0l	Allergic asthma	genus.Victivallis.id.2256	Weighted mode	10	0.0311959	0.0993286	0.760627		-0.163488	0.22588	1.03169	0.849177	1.25343	1.032 (0.849-1.253)
QGrGNV	XPtH0l	Allergic asthma	genus.Haemophilus.id.3698	MR Egger	9	0.0744806	0.186126	0.700967		-0.290326	0.439287	1.07732	0.74802	1.5516	1.077 (0.748-1.552)
QGrGNV	XPtH0l	Allergic asthma	genus.Haemophilus.id.3698	Weighted median	9	-0.118674	0.0916299	0.195269		-0.298269	0.0609203	0.888097	0.742102	1.06281	0.888 (0.742-1.063)
QGrGNV	XPtH0l	Allergic asthma	genus.Haemophilus.id.3698	Inverse variance weighted (fixed effects)	9	-0.112634	0.0656721	0.0863271	0.790225	-0.241351	0.0160832	0.893477	0.785566	1.01621	0.893 (0.786-1.016)
QGrGNV	XPtH0l	Allergic asthma	genus.Haemophilus.id.3698	Simple mode	9	-0.142901	0.13228	0.311501		-0.402171	0.116368	0.86684	0.668866	1.12341	0.867 (0.669-1.123)
QGrGNV	XPtH0l	Allergic asthma	genus.Haemophilus.id.3698	Weighted mode	9	-0.124795	0.115676	0.31211		-0.35152	0.101929	0.882677	0.703618	1.1073	0.883 (0.704-1.107)
QjakFr	XPtH0l	Allergic asthma	genus.LachnospiraceaeFCS020group.id.11314	MR Egger	12	-0.442887	0.204393	0.0554648		-0.843497	-0.0422775	0.64218	0.430204	0.958604	0.642 (0.43-0.959)
QjakFr	XPtH0l	Allergic asthma	genus.LachnospiraceaeFCS020group.id.11314	Weighted median	12	-0.081499	0.102509	0.426591		-0.282418	0.11942	0.921734	0.753959	1.12684	0.922 (0.754-1.127)
QjakFr	XPtH0l	Allergic asthma	genus.LachnospiraceaeFCS020group.id.11314	Inverse variance weighted (fixed effects)	12	-0.132178	0.0763446	0.0833918	0.790225	-0.281814	0.0174572	0.876185	0.754414	1.01761	0.876 (0.754-1.018)
QjakFr	XPtH0l	Allergic asthma	genus.LachnospiraceaeFCS020group.id.11314	Simple mode	12	-0.029625	0.184341	0.875237		-0.390933	0.331683	0.970809	0.676425	1.39331	0.971 (0.676-1.393)
QjakFr	XPtH0l	Allergic asthma	genus.LachnospiraceaeFCS020group.id.11314	Weighted mode	12	-0.0666827	0.175749	0.711599		-0.411152	0.277786	0.935492	0.662886	1.3202	0.935 (0.663-1.32)
Qyd7XB	XPtH0l	Allergic asthma	genus..Eubacteriumxylanophilumgroup.id.14375	MR Egger	9	-0.147156	0.247712	0.571163		-0.632672	0.33836	0.863159	0.531171	1.40265	0.863 (0.531-1.403)
Qyd7XB	XPtH0l	Allergic asthma	genus..Eubacteriumxylanophilumgroup.id.14375	Weighted median	9	-0.0113684	0.107598	0.915856		-0.222261	0.199524	0.988696	0.800706	1.22082	0.989 (0.801-1.221)
Qyd7XB	XPtH0l	Allergic asthma	genus..Eubacteriumxylanophilumgroup.id.14375	Inverse variance weighted (fixed effects)	9	0.0572261	0.0831192	0.491149	0.963766	-0.105688	0.22014	1.0589	0.899706	1.24625	1.059 (0.9-1.246)
Qyd7XB	XPtH0l	Allergic asthma	genus..Eubacteriumxylanophilumgroup.id.14375	Simple mode	9	-0.0336049	0.18352	0.859265		-0.393305	0.326095	0.966953	0.674823	1.38555	0.967 (0.675-1.386)
Qyd7XB	XPtH0l	Allergic asthma	genus..Eubacteriumxylanophilumgroup.id.14375	Weighted mode	9	-0.0279349	0.157311	0.863469		-0.336265	0.280395	0.972452	0.714434	1.32365	0.972 (0.714-1.324)
R6RQXL	XPtH0l	Allergic asthma	genus..Ruminococcusgnavusgroup.id.14376	MR Egger	11	0.372063	0.272654	0.205522		-0.162339	0.906465	1.45072	0.850153	2.47556	1.451 (0.85-2.476)
R6RQXL	XPtH0l	Allergic asthma	genus..Ruminococcusgnavusgroup.id.14376	Weighted median	11	-0.0101067	0.0737907	0.891059		-0.154736	0.134523	0.989944	0.856641	1.14399	0.99 (0.857-1.144)
R6RQXL	XPtH0l	Allergic asthma	genus..Ruminococcusgnavusgroup.id.14376	Inverse variance weighted (fixed effects)	11	-0.0159236	0.0568698	0.779476	0.963766	-0.127389	0.0955412	0.984202	0.880392	1.10025	0.984 (0.88-1.1)
R6RQXL	XPtH0l	Allergic asthma	genus..Ruminococcusgnavusgroup.id.14376	Simple mode	11	-0.0128766	0.126169	0.920728		-0.260168	0.234415	0.987206	0.770922	1.26417	0.987 (0.771-1.264)
R6RQXL	XPtH0l	Allergic asthma	genus..Ruminococcusgnavusgroup.id.14376	Weighted mode	11	-0.00343479	0.129713	0.979396		-0.257673	0.250803	0.996571	0.772848	1.28506	0.997 (0.773-1.285)
R7oLoV	XPtH0l	Allergic asthma	genus.RuminococcaceaeUCG011.id.11368	MR Egger	8	0.273973	0.244642	0.305575		-0.205526	0.753472	1.31518	0.814219	2.12436	1.315 (0.814-2.124)
R7oLoV	XPtH0l	Allergic asthma	genus.RuminococcaceaeUCG011.id.11368	Weighted median	8	-0.05511	0.0630883	0.38237		-0.178763	0.068543	0.946381	0.836304	1.07095	0.946 (0.836-1.071)
R7oLoV	XPtH0l	Allergic asthma	genus.RuminococcaceaeUCG011.id.11368	Inverse variance weighted (fixed effects)	8	-0.0563785	0.0489548	0.249468	0.936074	-0.15233	0.0395729	0.945181	0.858705	1.04037	0.945 (0.859-1.04)
R7oLoV	XPtH0l	Allergic asthma	genus.RuminococcaceaeUCG011.id.11368	Simple mode	8	-0.042658	0.0934858	0.661991		-0.22589	0.140574	0.958239	0.797806	1.15093	0.958 (0.798-1.151)
R7oLoV	XPtH0l	Allergic asthma	genus.RuminococcaceaeUCG011.id.11368	Weighted mode	8	-0.0416706	0.0892121	0.654622		-0.216526	0.133185	0.959186	0.805311	1.14246	0.959 (0.805-1.142)
RKlTkD	XPtH0l	Allergic asthma	genus.Bifidobacterium.id.436	MR Egger	12	-0.0359155	0.189362	0.853365		-0.407064	0.335233	0.964722	0.665601	1.39827	0.965 (0.666-1.398)
RKlTkD	XPtH0l	Allergic asthma	genus.Bifidobacterium.id.436	Weighted median	12	-0.0661935	0.0955337	0.488384		-0.25344	0.121053	0.93595	0.776127	1.12868	0.936 (0.776-1.129)
RKlTkD	XPtH0l	Allergic asthma	genus.Bifidobacterium.id.436	Inverse variance weighted (fixed effects)	12	0.0388137	0.0702318	0.580502	0.963766	-0.0988407	0.176468	1.03958	0.905887	1.193	1.04 (0.906-1.193)
RKlTkD	XPtH0l	Allergic asthma	genus.Bifidobacterium.id.436	Simple mode	12	-0.0901576	0.148751	0.556751		-0.38171	0.201395	0.913787	0.682693	1.22311	0.914 (0.683-1.223)
RKlTkD	XPtH0l	Allergic asthma	genus.Bifidobacterium.id.436	Weighted mode	12	-0.0901576	0.0985652	0.379963		-0.283345	0.10303	0.913787	0.75326	1.10852	0.914 (0.753-1.109)
rlb7o5	XPtH0l	Allergic asthma	genus..Eubacteriumcoprostanoligenesgroup.id.11375	MR Egger	12	0.267083	0.375634	0.493322		-0.46916	1.00333	1.30615	0.625528	2.72734	1.306 (0.626-2.727)
rlb7o5	XPtH0l	Allergic asthma	genus..Eubacteriumcoprostanoligenesgroup.id.11375	Weighted median	12	0.0731234	0.123027	0.552265		-0.16801	0.314256	1.07586	0.845346	1.36924	1.076 (0.845-1.369)
rlb7o5	XPtH0l	Allergic asthma	genus..Eubacteriumcoprostanoligenesgroup.id.11375	Inverse variance weighted (fixed effects)	12	0.00386278	0.0926497	0.966744	0.98327	-0.177731	0.185456	1.00387	0.837168	1.20377	1.004 (0.837-1.204)
rlb7o5	XPtH0l	Allergic asthma	genus..Eubacteriumcoprostanoligenesgroup.id.11375	Simple mode	12	0.0880523	0.201451	0.670503		-0.306793	0.482897	1.09205	0.735803	1.62076	1.092 (0.736-1.621)
rlb7o5	XPtH0l	Allergic asthma	genus..Eubacteriumcoprostanoligenesgroup.id.11375	Weighted mode	12	0.0792854	0.196426	0.694213		-0.305709	0.46428	1.08251	0.736601	1.59087	1.083 (0.737-1.591)
RmoHnu	XPtH0l	Allergic asthma	genus.Ruminiclostridium9.id.11357	MR Egger	8	-1.10161	0.532195	0.0838952		-2.14471	-0.0585057	0.332336	0.117102	0.943173	0.332 (0.117-0.943)
RmoHnu	XPtH0l	Allergic asthma	genus.Ruminiclostridium9.id.11357	Weighted median	8	-0.176097	0.150642	0.242413		-0.471355	0.119161	0.838537	0.624156	1.12655	0.839 (0.624-1.127)
RmoHnu	XPtH0l	Allergic asthma	genus.Ruminiclostridium9.id.11357	Inverse variance weighted (fixed effects)	8	-0.0250452	0.111141	0.821709	0.963766	-0.242881	0.19279	0.975266	0.784365	1.21263	0.975 (0.784-1.213)
RmoHnu	XPtH0l	Allergic asthma	genus.Ruminiclostridium9.id.11357	Simple mode	8	-0.280225	0.286526	0.360652		-0.841816	0.281367	0.755614	0.430927	1.32494	0.756 (0.431-1.325)
RmoHnu	XPtH0l	Allergic asthma	genus.Ruminiclostridium9.id.11357	Weighted mode	8	-0.280225	0.255903	0.309738		-0.781794	0.221344	0.755614	0.457584	1.24775	0.756 (0.458-1.248)
Rv99Lm	XPtH0l	Allergic asthma	genus..Eubacteriumbrachygroup.id.11296	MR Egger	10	-0.15813	0.276999	0.583765		-0.701048	0.384789	0.853739	0.496065	1.4693	0.854 (0.496-1.469)
Rv99Lm	XPtH0l	Allergic asthma	genus..Eubacteriumbrachygroup.id.11296	Weighted median	10	-0.00269814	0.0696537	0.9691		-0.139219	0.133823	0.997305	0.870037	1.14319	0.997 (0.87-1.143)
Rv99Lm	XPtH0l	Allergic asthma	genus..Eubacteriumbrachygroup.id.11296	Inverse variance weighted (fixed effects)	10	-0.0104388	0.0487494	0.830444	0.963766	-0.105988	0.08511	0.989616	0.899436	1.08884	0.99 (0.899-1.089)
Rv99Lm	XPtH0l	Allergic asthma	genus..Eubacteriumbrachygroup.id.11296	Simple mode	10	-0.0142987	0.104648	0.894325		-0.219408	0.190811	0.985803	0.802994	1.21023	0.986 (0.803-1.21)
Rv99Lm	XPtH0l	Allergic asthma	genus..Eubacteriumbrachygroup.id.11296	Weighted mode	10	-0.00386793	0.0991788	0.969742		-0.198258	0.190523	0.99614	0.820158	1.20988	0.996 (0.82-1.21)
sF7W2L	XPtH0l	Allergic asthma	genus.Howardella.id.2000	MR Egger	9	-0.0641426	0.181233	0.733817		-0.41936	0.291075	0.937871	0.657467	1.33786	0.938 (0.657-1.338)
sF7W2L	XPtH0l	Allergic asthma	genus.Howardella.id.2000	Weighted median	9	-0.0268367	0.060734	0.658582		-0.145875	0.092202	0.97352	0.864265	1.09659	0.974 (0.864-1.097)
sF7W2L	XPtH0l	Allergic asthma	genus.Howardella.id.2000	Inverse variance weighted (fixed effects)	9	-0.0173086	0.0456455	0.704543	0.963766	-0.106774	0.0721566	0.98284	0.898729	1.07482	0.983 (0.899-1.075)
sF7W2L	XPtH0l	Allergic asthma	genus.Howardella.id.2000	Simple mode	9	-0.0799136	0.0903354	0.40216		-0.256971	0.0971438	0.923196	0.773391	1.10202	0.923 (0.773-1.102)
sF7W2L	XPtH0l	Allergic asthma	genus.Howardella.id.2000	Weighted mode	9	-0.0583223	0.086386	0.518622		-0.227639	0.110994	0.943346	0.796412	1.11739	0.943 (0.796-1.117)
tbXTaX	XPtH0l	Allergic asthma	genus.ChristensenellaceaeR.7group.id.11283	MR Egger	8	-0.340572	0.40159	0.428933		-1.12769	0.446544	0.711363	0.323781	1.5629	0.711 (0.324-1.563)
tbXTaX	XPtH0l	Allergic asthma	genus.ChristensenellaceaeR.7group.id.11283	Weighted median	8	-0.160177	0.15944	0.315078		-0.47268	0.152325	0.851993	0.62333	1.16454	0.852 (0.623-1.165)
tbXTaX	XPtH0l	Allergic asthma	genus.ChristensenellaceaeR.7group.id.11283	Inverse variance weighted (fixed effects)	8	-0.174598	0.113791	0.124937	0.87456	-0.397628	0.048432	0.839795	0.671912	1.04962	0.84 (0.672-1.05)
tbXTaX	XPtH0l	Allergic asthma	genus.ChristensenellaceaeR.7group.id.11283	Simple mode	8	-0.178535	0.249607	0.497602		-0.667765	0.310695	0.836495	0.512854	1.36437	0.836 (0.513-1.364)
tbXTaX	XPtH0l	Allergic asthma	genus.ChristensenellaceaeR.7group.id.11283	Weighted mode	8	-0.140153	0.244884	0.585006		-0.620127	0.33982	0.869225	0.537876	1.40469	0.869 (0.538-1.405)
TGrzdF	XPtH0l	Allergic asthma	genus..Eubacteriumfissicatenagroup.id.14373	MR Egger	9	0.0812789	0.329847	0.812432		-0.565221	0.727779	1.08467	0.568234	2.07048	1.085 (0.568-2.07)
TGrzdF	XPtH0l	Allergic asthma	genus..Eubacteriumfissicatenagroup.id.14373	Weighted median	9	-0.0410632	0.0714677	0.565582		-0.18114	0.0990134	0.959768	0.834319	1.10408	0.96 (0.834-1.104)
TGrzdF	XPtH0l	Allergic asthma	genus..Eubacteriumfissicatenagroup.id.14373	Inverse variance weighted (fixed effects)	9	0.0190711	0.0521965	0.714834	0.963766	-0.0832341	0.121376	1.01925	0.920136	1.12905	1.019 (0.92-1.129)
TGrzdF	XPtH0l	Allergic asthma	genus..Eubacteriumfissicatenagroup.id.14373	Simple mode	9	-0.0783689	0.122392	0.539873		-0.318257	0.16152	0.924623	0.727415	1.1753	0.925 (0.727-1.175)
TGrzdF	XPtH0l	Allergic asthma	genus..Eubacteriumfissicatenagroup.id.14373	Weighted mode	9	-0.0759722	0.105837	0.493294		-0.283413	0.131469	0.926842	0.753208	1.1405	0.927 (0.753-1.141)
tkl5vG	XPtH0l	Allergic asthma	genus.Slackia.id.825	MR Egger	6	0.491908	0.619714	0.471762		-0.722732	1.70655	1.63543	0.485424	5.50991	1.635 (0.485-5.51)
tkl5vG	XPtH0l	Allergic asthma	genus.Slackia.id.825	Weighted median	6	0.170771	0.111206	0.12463		-0.0471926	0.388734	1.18622	0.953904	1.47511	1.186 (0.954-1.475)
tkl5vG	XPtH0l	Allergic asthma	genus.Slackia.id.825	Inverse variance weighted (fixed effects)	6	0.185399	0.0796777	0.0199725	0.790225	0.0292308	0.341567	1.2037	1.02966	1.40715	1.204 (1.03-1.407)
tkl5vG	XPtH0l	Allergic asthma	genus.Slackia.id.825	Simple mode	6	0.184607	0.157216	0.293181		-0.123536	0.49275	1.20275	0.88379	1.63681	1.203 (0.884-1.637)
tkl5vG	XPtH0l	Allergic asthma	genus.Slackia.id.825	Weighted mode	6	0.17762	0.166666	0.335282		-0.149045	0.504284	1.19437	0.86153	1.6558	1.194 (0.862-1.656)
TlODZI	XPtH0l	Allergic asthma	genus.RuminococcaceaeUCG004.id.11362	MR Egger	11	0.195917	0.40877	0.643167		-0.605272	0.997106	1.21643	0.545926	2.71043	1.216 (0.546-2.71)
TlODZI	XPtH0l	Allergic asthma	genus.RuminococcaceaeUCG004.id.11362	Weighted median	11	0.189347	0.0966576	0.0501197		-0.000102375	0.378796	1.20846	0.999898	1.46052	1.208 (1-1.461)
TlODZI	XPtH0l	Allergic asthma	genus.RuminococcaceaeUCG004.id.11362	Inverse variance weighted (fixed effects)	11	0.12222	0.0695147	0.0787152	0.790225	-0.0140288	0.258469	1.13	0.986069	1.29495	1.13 (0.986-1.295)
TlODZI	XPtH0l	Allergic asthma	genus.RuminococcaceaeUCG004.id.11362	Simple mode	11	0.235798	0.166293	0.186602		-0.0901368	0.561732	1.26592	0.913806	1.75371	1.266 (0.914-1.754)
TlODZI	XPtH0l	Allergic asthma	genus.RuminococcaceaeUCG004.id.11362	Weighted mode	11	0.220097	0.150546	0.174446		-0.0749729	0.515166	1.2462	0.927769	1.67392	1.246 (0.928-1.674)
TQSpiB	XPtH0l	Allergic asthma	genus.LachnospiraceaeUCG004.id.11324	MR Egger	12	-0.114161	0.473584	0.814381		-1.04239	0.814064	0.892114	0.352613	2.25706	0.892 (0.353-2.257)
TQSpiB	XPtH0l	Allergic asthma	genus.LachnospiraceaeUCG004.id.11324	Weighted median	12	-0.131985	0.116823	0.258564		-0.360958	0.0969871	0.876354	0.697009	1.10185	0.876 (0.697-1.102)
TQSpiB	XPtH0l	Allergic asthma	genus.LachnospiraceaeUCG004.id.11324	Inverse variance weighted (fixed effects)	12	-0.0914919	0.0854143	0.2841	0.936074	-0.258904	0.0759201	0.912569	0.771897	1.07888	0.913 (0.772-1.079)
TQSpiB	XPtH0l	Allergic asthma	genus.LachnospiraceaeUCG004.id.11324	Simple mode	12	-0.12914	0.161085	0.439709		-0.444866	0.186587	0.878851	0.64091	1.20513	0.879 (0.641-1.205)
TQSpiB	XPtH0l	Allergic asthma	genus.LachnospiraceaeUCG004.id.11324	Weighted mode	12	-0.133276	0.154446	0.406597		-0.435989	0.169438	0.875224	0.646625	1.18464	0.875 (0.647-1.185)
TUj4LC	XPtH0l	Allergic asthma	genus.LachnospiraceaeNC2004group.id.11316	MR Egger	9	-0.436419	0.256154	0.132209		-0.938482	0.0656433	0.646347	0.391221	1.06785	0.646 (0.391-1.068)
TUj4LC	XPtH0l	Allergic asthma	genus.LachnospiraceaeNC2004group.id.11316	Weighted median	9	0.069243	0.0856858	0.419031		-0.0987011	0.237187	1.0717	0.906013	1.26768	1.072 (0.906-1.268)
TUj4LC	XPtH0l	Allergic asthma	genus.LachnospiraceaeNC2004group.id.11316	Inverse variance weighted (fixed effects)	9	-0.00793658	0.0630149	0.899773	0.963766	-0.131446	0.115573	0.992095	0.876827	1.12252	0.992 (0.877-1.123)
TUj4LC	XPtH0l	Allergic asthma	genus.LachnospiraceaeNC2004group.id.11316	Simple mode	9	0.119369	0.146723	0.439437		-0.168209	0.406946	1.12679	0.845177	1.50222	1.127 (0.845-1.502)
TUj4LC	XPtH0l	Allergic asthma	genus.LachnospiraceaeNC2004group.id.11316	Weighted mode	9	0.117775	0.150406	0.456151		-0.177021	0.412571	1.12499	0.837763	1.5107	1.125 (0.838-1.511)
uHEy8Q	XPtH0l	Allergic asthma	genus.Akkermansia.id.4037	MR Egger	11	0.442021	0.257364	0.120015		-0.0624112	0.946454	1.55585	0.939496	2.57656	1.556 (0.939-2.577)
uHEy8Q	XPtH0l	Allergic asthma	genus.Akkermansia.id.4037	Weighted median	11	-0.104984	0.108374	0.332684		-0.317396	0.107429	0.900339	0.728042	1.11341	0.9 (0.728-1.113)
uHEy8Q	XPtH0l	Allergic asthma	genus.Akkermansia.id.4037	Inverse variance weighted (fixed effects)	11	-0.15424	0.0758807	0.0420871	0.790225	-0.302966	-0.0055133	0.857067	0.738624	0.994502	0.857 (0.739-0.995)
uHEy8Q	XPtH0l	Allergic asthma	genus.Akkermansia.id.4037	Simple mode	11	-0.075121	0.20654	0.723645		-0.479939	0.329697	0.927631	0.618821	1.39055	0.928 (0.619-1.391)
uHEy8Q	XPtH0l	Allergic asthma	genus.Akkermansia.id.4037	Weighted mode	11	-0.0190543	0.155237	0.904743		-0.32332	0.285211	0.981126	0.723742	1.33004	0.981 (0.724-1.33)
uQYGEB	XPtH0l	Allergic asthma	genus.Parabacteroides.id.954	MR Egger	5	1.55514	0.898259	0.181832		-0.205448	3.31573	4.73574	0.814282	27.5424	4.736 (0.814-27.542)
uQYGEB	XPtH0l	Allergic asthma	genus.Parabacteroides.id.954	Weighted median	5	0.141854	0.181807	0.435246		-0.214487	0.498194	1.15241	0.806955	1.64575	1.152 (0.807-1.646)
uQYGEB	XPtH0l	Allergic asthma	genus.Parabacteroides.id.954	Inverse variance weighted (fixed effects)	5	0.158343	0.130563	0.225217	0.936074	-0.0975602	0.414245	1.17157	0.907048	1.51323	1.172 (0.907-1.513)
uQYGEB	XPtH0l	Allergic asthma	genus.Parabacteroides.id.954	Simple mode	5	0.166853	0.223014	0.495946		-0.270255	0.603962	1.18158	0.763185	1.82935	1.182 (0.763-1.829)
uQYGEB	XPtH0l	Allergic asthma	genus.Parabacteroides.id.954	Weighted mode	5	0.184999	0.206202	0.420343		-0.219156	0.589155	1.20322	0.803196	1.80246	1.203 (0.803-1.802)
UYJxH8	XPtH0l	Allergic asthma	genus.Butyrivibrio.id.1993	MR Egger	15	0.017998	0.198222	0.929038		-0.370517	0.406513	1.01816	0.690377	1.50157	1.018 (0.69-1.502)
UYJxH8	XPtH0l	Allergic asthma	genus.Butyrivibrio.id.1993	Weighted median	15	-0.0384837	0.0550404	0.484434		-0.146363	0.0693955	0.962247	0.863844	1.07186	0.962 (0.864-1.072)
UYJxH8	XPtH0l	Allergic asthma	genus.Butyrivibrio.id.1993	Inverse variance weighted (fixed effects)	15	-0.0328941	0.0353999	0.352778	0.963766	-0.102278	0.0364897	0.967641	0.902779	1.03716	0.968 (0.903-1.037)
UYJxH8	XPtH0l	Allergic asthma	genus.Butyrivibrio.id.1993	Simple mode	15	-0.0178935	0.106803	0.869343		-0.227227	0.19144	0.982266	0.79674	1.21099	0.982 (0.797-1.211)
UYJxH8	XPtH0l	Allergic asthma	genus.Butyrivibrio.id.1993	Weighted mode	15	-0.00945324	0.0985148	0.924914		-0.202542	0.183636	0.990591	0.816652	1.20158	0.991 (0.817-1.202)
Vd8Fsi	XPtH0l	Allergic asthma	genus.Bacteroides.id.918	MR Egger	8	0.213843	0.643976	0.751132		-1.04835	1.47604	1.23843	0.350516	4.37557	1.238 (0.351-4.376)
Vd8Fsi	XPtH0l	Allergic asthma	genus.Bacteroides.id.918	Weighted median	8	0.118664	0.143531	0.408378		-0.162656	0.399984	1.12599	0.849884	1.4918	1.126 (0.85-1.492)
Vd8Fsi	XPtH0l	Allergic asthma	genus.Bacteroides.id.918	Inverse variance weighted (fixed effects)	8	0.0769924	0.106415	0.469367	0.963766	-0.131582	0.285566	1.08003	0.876708	1.33052	1.08 (0.877-1.331)
Vd8Fsi	XPtH0l	Allergic asthma	genus.Bacteroides.id.918	Simple mode	8	0.194569	0.247671	0.457867		-0.290867	0.680005	1.21479	0.747615	1.97389	1.215 (0.748-1.974)
Vd8Fsi	XPtH0l	Allergic asthma	genus.Bacteroides.id.918	Weighted mode	8	0.18009	0.237317	0.472711		-0.285051	0.645232	1.19733	0.751976	1.90643	1.197 (0.752-1.906)
W49loY	XPtH0l	Allergic asthma	genus.Olsenella.id.822	MR Egger	10	0.0380169	0.143038	0.797128		-0.242337	0.31837	1.03875	0.784792	1.37489	1.039 (0.785-1.375)
W49loY	XPtH0l	Allergic asthma	genus.Olsenella.id.822	Weighted median	10	0.0393776	0.0570748	0.490239		-0.0724891	0.151244	1.04016	0.930076	1.16328	1.04 (0.93-1.163)
W49loY	XPtH0l	Allergic asthma	genus.Olsenella.id.822	Inverse variance weighted (fixed effects)	10	-0.0163432	0.0446199	0.71416	0.963766	-0.103798	0.0711119	0.98379	0.901407	1.0737	0.984 (0.901-1.074)
W49loY	XPtH0l	Allergic asthma	genus.Olsenella.id.822	Simple mode	10	0.0482986	0.0729896	0.52473		-0.0947611	0.191358	1.04948	0.90959	1.21089	1.049 (0.91-1.211)
W49loY	XPtH0l	Allergic asthma	genus.Olsenella.id.822	Weighted mode	10	0.0469016	0.0692068	0.515003		-0.0887438	0.182547	1.04802	0.91508	1.20027	1.048 (0.915-1.2)
w5yhuV	XPtH0l	Allergic asthma	genus.Romboutsia.id.11347	MR Egger	13	0.217653	0.267793	0.433591		-0.307221	0.742527	1.24316	0.735488	2.10124	1.243 (0.735-2.101)
w5yhuV	XPtH0l	Allergic asthma	genus.Romboutsia.id.11347	Weighted median	13	-0.07612	0.111397	0.494402		-0.294457	0.142217	0.926705	0.744936	1.15283	0.927 (0.745-1.153)
w5yhuV	XPtH0l	Allergic asthma	genus.Romboutsia.id.11347	Inverse variance weighted (fixed effects)	13	-0.0165761	0.0768476	0.829221	0.963766	-0.167197	0.134045	0.983561	0.846033	1.14344	0.984 (0.846-1.143)
w5yhuV	XPtH0l	Allergic asthma	genus.Romboutsia.id.11347	Simple mode	13	-0.186522	0.177429	0.313853		-0.534282	0.161238	0.82984	0.58609	1.17496	0.83 (0.586-1.175)
w5yhuV	XPtH0l	Allergic asthma	genus.Romboutsia.id.11347	Weighted mode	13	-0.145961	0.160577	0.381255		-0.460693	0.16877	0.864191	0.630847	1.18385	0.864 (0.631-1.184)
WaNFee	XPtH0l	Allergic asthma	genus.Desulfovibrio.id.3173	MR Egger	10	0.0748482	0.216838	0.738859		-0.350155	0.499851	1.07772	0.704579	1.64848	1.078 (0.705-1.648)
WaNFee	XPtH0l	Allergic asthma	genus.Desulfovibrio.id.3173	Weighted median	10	0.0678471	0.0977511	0.487632		-0.123745	0.259439	1.0702	0.883605	1.2962	1.07 (0.884-1.296)
WaNFee	XPtH0l	Allergic asthma	genus.Desulfovibrio.id.3173	Inverse variance weighted (fixed effects)	10	0.0826146	0.0736123	0.261738	0.936074	-0.0616654	0.226895	1.08612	0.940197	1.2547	1.086 (0.94-1.255)
WaNFee	XPtH0l	Allergic asthma	genus.Desulfovibrio.id.3173	Simple mode	10	0.00332306	0.176843	0.985418		-0.343289	0.349935	1.00333	0.709433	1.41898	1.003 (0.709-1.419)
WaNFee	XPtH0l	Allergic asthma	genus.Desulfovibrio.id.3173	Weighted mode	10	-0.0624043	0.176972	0.732489		-0.40927	0.284462	0.939503	0.664135	1.32905	0.94 (0.664-1.329)
WCt5pC	XPtH0l	Allergic asthma	genus.Anaerofilum.id.2053	MR Egger	10	0.177248	0.320646	0.595515		-0.451219	0.805715	1.19393	0.636852	2.2383	1.194 (0.637-2.238)
WCt5pC	XPtH0l	Allergic asthma	genus.Anaerofilum.id.2053	Weighted median	10	0.0255426	0.0762303	0.737572		-0.123869	0.174954	1.02587	0.883496	1.19119	1.026 (0.883-1.191)
WCt5pC	XPtH0l	Allergic asthma	genus.Anaerofilum.id.2053	Inverse variance weighted (fixed effects)	10	-0.00622604	0.0537005	0.9077	0.963766	-0.111479	0.099027	0.993793	0.89451	1.1041	0.994 (0.895-1.104)
WCt5pC	XPtH0l	Allergic asthma	genus.Anaerofilum.id.2053	Simple mode	10	0.0373568	0.122208	0.766799		-0.202171	0.276884	1.03806	0.816955	1.31901	1.038 (0.817-1.319)
WCt5pC	XPtH0l	Allergic asthma	genus.Anaerofilum.id.2053	Weighted mode	10	0.0459094	0.118937	0.708464		-0.187207	0.279026	1.04698	0.829272	1.32184	1.047 (0.829-1.322)
wFbL6J	XPtH0l	Allergic asthma	genus.Marvinbryantia.id.2005	MR Egger	10	0.400213	0.441938	0.391612		-0.465986	1.26641	1.49214	0.627516	3.5481	1.492 (0.628-3.548)
wFbL6J	XPtH0l	Allergic asthma	genus.Marvinbryantia.id.2005	Weighted median	10	-0.162005	0.123599	0.189949		-0.404259	0.0802492	0.850437	0.667471	1.08356	0.85 (0.667-1.084)
wFbL6J	XPtH0l	Allergic asthma	genus.Marvinbryantia.id.2005	Inverse variance weighted (fixed effects)	10	-0.0513982	0.0853079	0.54684	0.963766	-0.218602	0.115805	0.9499	0.803642	1.12278	0.95 (0.804-1.123)
wFbL6J	XPtH0l	Allergic asthma	genus.Marvinbryantia.id.2005	Simple mode	10	-0.209969	0.187972	0.292915		-0.578394	0.158456	0.810609	0.560798	1.1717	0.811 (0.561-1.172)
wFbL6J	XPtH0l	Allergic asthma	genus.Marvinbryantia.id.2005	Weighted mode	10	-0.199044	0.170759	0.273719		-0.533732	0.135643	0.819513	0.586412	1.14527	0.82 (0.586-1.145)
wIF1Yn	XPtH0l	Allergic asthma	genus.LachnospiraceaeUCG001.id.11321	MR Egger	13	0.104166	0.272581	0.709633		-0.430094	0.638425	1.10978	0.650448	1.8935	1.11 (0.65-1.893)
wIF1Yn	XPtH0l	Allergic asthma	genus.LachnospiraceaeUCG001.id.11321	Weighted median	13	0.138519	0.0834843	0.0970701		-0.0251098	0.302149	1.14857	0.975203	1.35276	1.149 (0.975-1.353)
wIF1Yn	XPtH0l	Allergic asthma	genus.LachnospiraceaeUCG001.id.11321	Inverse variance weighted (fixed effects)	13	0.100613	0.0629402	0.109922	0.817543	-0.0227501	0.223976	1.10585	0.977507	1.25104	1.106 (0.978-1.251)
wIF1Yn	XPtH0l	Allergic asthma	genus.LachnospiraceaeUCG001.id.11321	Simple mode	13	0.159761	0.134002	0.256215		-0.102883	0.422405	1.17323	0.902232	1.52563	1.173 (0.902-1.526)
wIF1Yn	XPtH0l	Allergic asthma	genus.LachnospiraceaeUCG001.id.11321	Weighted mode	13	0.146277	0.121972	0.25357		-0.0927888	0.385343	1.15752	0.911386	1.47012	1.158 (0.911-1.47)
wJFco0	XPtH0l	Allergic asthma	genus.Veillonella.id.2198	MR Egger	5	-0.0186923	4.47663	0.996931		-8.79288	8.7555	0.981481	0.00015181	6345.48	0.981 (0-6345.48)
wJFco0	XPtH0l	Allergic asthma	genus.Veillonella.id.2198	Weighted median	5	-0.255	0.163008	0.117738		-0.574495	0.0644958	0.774917	0.562989	1.06662	0.775 (0.563-1.067)
wJFco0	XPtH0l	Allergic asthma	genus.Veillonella.id.2198	Inverse variance weighted (multiplicative random effects)	5	-0.0542759	0.167223	0.745505	0.963766	-0.382033	0.273481	0.947171	0.682473	1.31453	0.947 (0.682-1.315)
wJFco0	XPtH0l	Allergic asthma	genus.Veillonella.id.2198	Simple mode	5	-0.317097	0.233923	0.246724		-0.775587	0.141392	0.72826	0.460434	1.15188	0.728 (0.46-1.152)
wJFco0	XPtH0l	Allergic asthma	genus.Veillonella.id.2198	Weighted mode	5	-0.310463	0.229907	0.248238		-0.761082	0.140155	0.733107	0.467161	1.15045	0.733 (0.467-1.15)
wn5rK2	XPtH0l	Allergic asthma	genus.ErysipelotrichaceaeUCG003.id.11384	MR Egger	16	-0.152394	0.187342	0.429577		-0.519584	0.214797	0.85865	0.594768	1.23961	0.859 (0.595-1.24)
wn5rK2	XPtH0l	Allergic asthma	genus.ErysipelotrichaceaeUCG003.id.11384	Weighted median	16	0.025642	0.0937251	0.784402		-0.158059	0.209343	1.02597	0.853799	1.23287	1.026 (0.854-1.233)
wn5rK2	XPtH0l	Allergic asthma	genus.ErysipelotrichaceaeUCG003.id.11384	Inverse variance weighted (fixed effects)	16	-0.0495152	0.0683827	0.469011	0.963766	-0.183545	0.084515	0.951691	0.832314	1.08819	0.952 (0.832-1.088)
wn5rK2	XPtH0l	Allergic asthma	genus.ErysipelotrichaceaeUCG003.id.11384	Simple mode	16	0.0412531	0.166838	0.808056		-0.28575	0.368256	1.04212	0.75145	1.44521	1.042 (0.751-1.445)
wn5rK2	XPtH0l	Allergic asthma	genus.ErysipelotrichaceaeUCG003.id.11384	Weighted mode	16	0.0412531	0.163232	0.803909		-0.278681	0.361187	1.04212	0.756782	1.43503	1.042 (0.757-1.435)
wQYhwp	XPtH0l	Allergic asthma	genus.Odoribacter.id.952	MR Egger	7	-0.679014	0.329907	0.0946497		-1.32563	-0.032397	0.507117	0.265635	0.968122	0.507 (0.266-0.968)
wQYhwp	XPtH0l	Allergic asthma	genus.Odoribacter.id.952	Weighted median	7	0.0481241	0.158186	0.760957		-0.26192	0.358168	1.0493	0.769572	1.43071	1.049 (0.77-1.431)
wQYhwp	XPtH0l	Allergic asthma	genus.Odoribacter.id.952	Inverse variance weighted (fixed effects)	7	0.144609	0.105472	0.170356	0.922815	-0.0621168	0.351335	1.15559	0.939773	1.42096	1.156 (0.94-1.421)
wQYhwp	XPtH0l	Allergic asthma	genus.Odoribacter.id.952	Simple mode	7	-0.102922	0.288668	0.733638		-0.66871	0.462867	0.902197	0.512369	1.58862	0.902 (0.512-1.589)
wQYhwp	XPtH0l	Allergic asthma	genus.Odoribacter.id.952	Weighted mode	7	-0.111871	0.266957	0.689761		-0.635106	0.411364	0.89416	0.529879	1.50888	0.894 (0.53-1.509)
WvdQyb	XPtH0l	Allergic asthma	genus..Eubacteriumeligensgroup.id.14372	MR Egger	6	0.0322257	0.618134	0.960922		-1.17932	1.24377	1.03275	0.307489	3.46866	1.033 (0.307-3.469)
WvdQyb	XPtH0l	Allergic asthma	genus..Eubacteriumeligensgroup.id.14372	Weighted median	6	-0.017649	0.157239	0.91063		-0.325837	0.290539	0.982506	0.721923	1.33715	0.983 (0.722-1.337)
WvdQyb	XPtH0l	Allergic asthma	genus..Eubacteriumeligensgroup.id.14372	Inverse variance weighted (fixed effects)	6	-0.0887156	0.116529	0.446467	0.963766	-0.317112	0.139681	0.915106	0.728249	1.14991	0.915 (0.728-1.15)
WvdQyb	XPtH0l	Allergic asthma	genus..Eubacteriumeligensgroup.id.14372	Simple mode	6	0.0209873	0.286003	0.944348		-0.539578	0.581552	1.02121	0.582994	1.78881	1.021 (0.583-1.789)
WvdQyb	XPtH0l	Allergic asthma	genus..Eubacteriumeligensgroup.id.14372	Weighted mode	6	0.034561	0.302652	0.913528		-0.558638	0.62776	1.03517	0.571988	1.87341	1.035 (0.572-1.873)
xCukIr	XPtH0l	Allergic asthma	genus.Dialister.id.2183	MR Egger	11	0.07415	0.324458	0.824338		-0.561788	0.710088	1.07697	0.570189	2.03417	1.077 (0.57-2.034)
xCukIr	XPtH0l	Allergic asthma	genus.Dialister.id.2183	Weighted median	11	-0.117846	0.10333	0.254085		-0.320372	0.0846802	0.888833	0.725879	1.08837	0.889 (0.726-1.088)
xCukIr	XPtH0l	Allergic asthma	genus.Dialister.id.2183	Inverse variance weighted (fixed effects)	11	-0.149049	0.0790839	0.0594708	0.790225	-0.304054	0.0059553	0.861527	0.737821	1.00597	0.862 (0.738-1.006)
xCukIr	XPtH0l	Allergic asthma	genus.Dialister.id.2183	Simple mode	11	-0.0760422	0.165245	0.655232		-0.399923	0.247838	0.926777	0.670372	1.28125	0.927 (0.67-1.281)
xCukIr	XPtH0l	Allergic asthma	genus.Dialister.id.2183	Weighted mode	11	-0.0672781	0.161119	0.685087		-0.383072	0.248515	0.934935	0.681764	1.28212	0.935 (0.682-1.282)
XTu0EY	XPtH0l	Allergic asthma	genus.Intestinimonas.id.2062	MR Egger	16	-0.325028	0.195189	0.118084		-0.707598	0.0575429	0.722507	0.492826	1.05923	0.723 (0.493-1.059)
XTu0EY	XPtH0l	Allergic asthma	genus.Intestinimonas.id.2062	Weighted median	16	-0.142896	0.0903433	0.113717		-0.319969	0.0341765	0.866844	0.726171	1.03477	0.867 (0.726-1.035)
XTu0EY	XPtH0l	Allergic asthma	genus.Intestinimonas.id.2062	Inverse variance weighted (fixed effects)	16	-0.0805909	0.0637143	0.205915	0.936074	-0.205471	0.0442893	0.922571	0.814264	1.04528	0.923 (0.814-1.045)
XTu0EY	XPtH0l	Allergic asthma	genus.Intestinimonas.id.2062	Simple mode	16	-0.168759	0.159092	0.305579		-0.480579	0.143061	0.844712	0.618425	1.1538	0.845 (0.618-1.154)
XTu0EY	XPtH0l	Allergic asthma	genus.Intestinimonas.id.2062	Weighted mode	16	-0.149485	0.146176	0.322688		-0.435989	0.137019	0.861151	0.646625	1.14685	0.861 (0.647-1.147)
XVFzMF	XPtH0l	Allergic asthma	genus.Holdemania.id.2157	MR Egger	14	-0.37843	0.178528	0.0555619		-0.728344	-0.0285158	0.684936	0.482708	0.971887	0.685 (0.483-0.972)
XVFzMF	XPtH0l	Allergic asthma	genus.Holdemania.id.2157	Weighted median	14	0.0913183	0.0911884	0.316621		-0.0874109	0.270047	1.09562	0.916301	1.31003	1.096 (0.916-1.31)
XVFzMF	XPtH0l	Allergic asthma	genus.Holdemania.id.2157	Inverse variance weighted (fixed effects)	14	0.0674252	0.0606074	0.265927	0.936074	-0.0513654	0.186216	1.06975	0.949932	1.20468	1.07 (0.95-1.205)
XVFzMF	XPtH0l	Allergic asthma	genus.Holdemania.id.2157	Simple mode	14	0.22165	0.183853	0.249464		-0.138702	0.582002	1.24813	0.870488	1.78962	1.248 (0.87-1.79)
XVFzMF	XPtH0l	Allergic asthma	genus.Holdemania.id.2157	Weighted mode	14	0.154383	0.181407	0.410157		-0.201176	0.509941	1.16694	0.817769	1.66519	1.167 (0.818-1.665)
y0FJ9U	XPtH0l	Allergic asthma	genus.LachnospiraceaeND3007group.id.11317	MR Egger	3	0.564063	3.00853	0.882011		-5.33266	6.46079	1.7578	0.0048312	639.564	1.758 (0.005-639.564)
y0FJ9U	XPtH0l	Allergic asthma	genus.LachnospiraceaeND3007group.id.11317	Weighted median	3	0.0719421	0.211931	0.734263		-0.343443	0.487327	1.07459	0.709324	1.62796	1.075 (0.709-1.628)
y0FJ9U	XPtH0l	Allergic asthma	genus.LachnospiraceaeND3007group.id.11317	Inverse variance weighted (fixed effects)	3	0.0533324	0.17856	0.765184	0.963766	-0.296646	0.403311	1.05478	0.743307	1.49677	1.055 (0.743-1.497)
y0FJ9U	XPtH0l	Allergic asthma	genus.LachnospiraceaeND3007group.id.11317	Simple mode	3	0.0936615	0.257062	0.75051		-0.410179	0.597502	1.09819	0.663531	1.81757	1.098 (0.664-1.818)
y0FJ9U	XPtH0l	Allergic asthma	genus.LachnospiraceaeND3007group.id.11317	Weighted mode	3	0.0923954	0.236818	0.734055		-0.371767	0.556558	1.0968	0.689515	1.74466	1.097 (0.69-1.745)
yakWtY	XPtH0l	Allergic asthma	genus.Butyricicoccus.id.2055	MR Egger	8	0.131324	0.193446	0.52253		-0.247829	0.510478	1.14034	0.780493	1.66609	1.14 (0.78-1.666)
yakWtY	XPtH0l	Allergic asthma	genus.Butyricicoccus.id.2055	Weighted median	8	-0.0256746	0.130507	0.844039		-0.281468	0.230118	0.974652	0.754675	1.25875	0.975 (0.755-1.259)
yakWtY	XPtH0l	Allergic asthma	genus.Butyricicoccus.id.2055	Inverse variance weighted (fixed effects)	8	-0.118905	0.0962825	0.216844	0.936074	-0.307619	0.0698083	0.887892	0.735195	1.0723	0.888 (0.735-1.072)
yakWtY	XPtH0l	Allergic asthma	genus.Butyricicoccus.id.2055	Simple mode	8	-0.0090234	0.18974	0.963398		-0.380914	0.362868	0.991017	0.683236	1.43745	0.991 (0.683-1.437)
yakWtY	XPtH0l	Allergic asthma	genus.Butyricicoccus.id.2055	Weighted mode	8	0.013126	0.150836	0.933091		-0.282513	0.308765	1.01321	0.753887	1.36174	1.013 (0.754-1.362)
yerlNC	XPtH0l	Allergic asthma	genus.RuminococcaceaeUCG005.id.11363	MR Egger	14	0.191557	0.20565	0.369972		-0.211518	0.594632	1.21113	0.809355	1.81236	1.211 (0.809-1.812)
yerlNC	XPtH0l	Allergic asthma	genus.RuminococcaceaeUCG005.id.11363	Weighted median	14	-0.111667	0.0996127	0.262283		-0.306908	0.0835739	0.894342	0.735718	1.08717	0.894 (0.736-1.087)
yerlNC	XPtH0l	Allergic asthma	genus.RuminococcaceaeUCG005.id.11363	Inverse variance weighted (fixed effects)	14	-0.0278227	0.0715115	0.697227	0.963766	-0.167985	0.11234	0.972561	0.845366	1.11889	0.973 (0.845-1.119)
yerlNC	XPtH0l	Allergic asthma	genus.RuminococcaceaeUCG005.id.11363	Simple mode	14	-0.125356	0.1831	0.505598		-0.484232	0.233519	0.882182	0.61617	1.26304	0.882 (0.616-1.263)
yerlNC	XPtH0l	Allergic asthma	genus.RuminococcaceaeUCG005.id.11363	Weighted mode	14	-0.10574	0.153004	0.501663		-0.405628	0.194148	0.899659	0.666558	1.21428	0.9 (0.667-1.214)
ygbSF7	XPtH0l	Allergic asthma	genus.Fusicatenibacter.id.11305	MR Egger	18	0.0611201	0.32533	0.85334		-0.576527	0.698767	1.06303	0.561846	2.01127	1.063 (0.562-2.011)
ygbSF7	XPtH0l	Allergic asthma	genus.Fusicatenibacter.id.11305	Weighted median	18	-0.168548	0.107374	0.116478		-0.379001	0.0419046	0.844891	0.684545	1.0428	0.845 (0.685-1.043)
ygbSF7	XPtH0l	Allergic asthma	genus.Fusicatenibacter.id.11305	Inverse variance weighted (fixed effects)	18	-0.143873	0.0748709	0.0546544	0.790225	-0.29062	0.00287401	0.865998	0.7478	1.00288	0.866 (0.748-1.003)
ygbSF7	XPtH0l	Allergic asthma	genus.Fusicatenibacter.id.11305	Simple mode	18	-0.176125	0.190672	0.368565		-0.549843	0.197592	0.838513	0.57704	1.21847	0.839 (0.577-1.218)
ygbSF7	XPtH0l	Allergic asthma	genus.Fusicatenibacter.id.11305	Weighted mode	18	-0.192257	0.172522	0.280619		-0.530399	0.145886	0.825095	0.58837	1.15706	0.825 (0.588-1.157)
yLt27i	XPtH0l	Allergic asthma	genus.Senegalimassilia.id.11160	MR Egger	5	0.357517	0.367019	0.401847		-0.36184	1.07687	1.42977	0.696394	2.93549	1.43 (0.696-2.935)
yLt27i	XPtH0l	Allergic asthma	genus.Senegalimassilia.id.11160	Weighted median	5	0.00705104	0.115571	0.951351		-0.219469	0.233571	1.00708	0.802945	1.2631	1.007 (0.803-1.263)
yLt27i	XPtH0l	Allergic asthma	genus.Senegalimassilia.id.11160	Inverse variance weighted (fixed effects)	5	0.0250156	0.0962996	0.795042	0.963766	-0.163732	0.213763	1.02533	0.84897	1.23833	1.025 (0.849-1.238)
yLt27i	XPtH0l	Allergic asthma	genus.Senegalimassilia.id.11160	Simple mode	5	-0.0133119	0.157075	0.936534		-0.32118	0.294556	0.986776	0.725293	1.34253	0.987 (0.725-1.343)
yLt27i	XPtH0l	Allergic asthma	genus.Senegalimassilia.id.11160	Weighted mode	5	-0.0190388	0.160948	0.911539		-0.334496	0.296419	0.981141	0.715698	1.34503	0.981 (0.716-1.345)
YXZeGZ	XPtH0l	Allergic asthma	genus.Alistipes.id.968	MR Egger	12	0.672328	0.571887	0.266973		-0.448571	1.79323	1.95879	0.63854	6.00881	1.959 (0.639-6.009)
YXZeGZ	XPtH0l	Allergic asthma	genus.Alistipes.id.968	Weighted median	12	-0.0845753	0.128217	0.509494		-0.335881	0.16673	0.918902	0.714708	1.18144	0.919 (0.715-1.181)
YXZeGZ	XPtH0l	Allergic asthma	genus.Alistipes.id.968	Inverse variance weighted (fixed effects)	12	0.0321282	0.0986728	0.744725	0.963766	-0.161271	0.225527	1.03265	0.851062	1.25298	1.033 (0.851-1.253)
YXZeGZ	XPtH0l	Allergic asthma	genus.Alistipes.id.968	Simple mode	12	-0.0920233	0.20215	0.657802		-0.488237	0.30419	0.912084	0.613707	1.35553	0.912 (0.614-1.356)
YXZeGZ	XPtH0l	Allergic asthma	genus.Alistipes.id.968	Weighted mode	12	-0.0920233	0.194886	0.64602		-0.474	0.289953	0.912084	0.622507	1.33637	0.912 (0.623-1.336)
YYHfMs	XPtH0l	Allergic asthma	genus.Gordonibacter.id.821	MR Egger	11	0.234578	0.186612	0.240382		-0.131181	0.600337	1.26438	0.877059	1.82273	1.264 (0.877-1.823)
YYHfMs	XPtH0l	Allergic asthma	genus.Gordonibacter.id.821	Weighted median	11	0.0659608	0.0559152	0.238136		-0.043633	0.175555	1.06818	0.957305	1.19191	1.068 (0.957-1.192)
YYHfMs	XPtH0l	Allergic asthma	genus.Gordonibacter.id.821	Inverse variance weighted (fixed effects)	11	0.0825406	0.0441128	0.0613275	0.790225	-0.00392044	0.169002	1.08604	0.996087	1.18412	1.086 (0.996-1.184)
YYHfMs	XPtH0l	Allergic asthma	genus.Gordonibacter.id.821	Simple mode	11	0.0557043	0.089917	0.549435		-0.120533	0.231942	1.05729	0.886448	1.26105	1.057 (0.886-1.261)
YYHfMs	XPtH0l	Allergic asthma	genus.Gordonibacter.id.821	Weighted mode	11	0.0572771	0.0914003	0.54492		-0.121867	0.236422	1.05895	0.885266	1.26671	1.059 (0.885-1.267)
zaZf8A	XPtH0l	Allergic asthma	genus.Oscillospira.id.2064	MR Egger	8	-0.0378528	0.350928	0.917619		-0.725671	0.649966	0.962855	0.483999	1.91548	0.963 (0.484-1.915)
zaZf8A	XPtH0l	Allergic asthma	genus.Oscillospira.id.2064	Weighted median	8	-0.119216	0.109201	0.274958		-0.33325	0.0948174	0.887616	0.716591	1.09946	0.888 (0.717-1.099)
zaZf8A	XPtH0l	Allergic asthma	genus.Oscillospira.id.2064	Inverse variance weighted (fixed effects)	8	-0.11393	0.0831443	0.170604	0.922815	-0.276893	0.0490332	0.892321	0.758136	1.05026	0.892 (0.758-1.05)
zaZf8A	XPtH0l	Allergic asthma	genus.Oscillospira.id.2064	Simple mode	8	-0.107247	0.172237	0.553234		-0.444831	0.230336	0.898303	0.640933	1.25902	0.898 (0.641-1.259)
zaZf8A	XPtH0l	Allergic asthma	genus.Oscillospira.id.2064	Weighted mode	8	-0.108958	0.157604	0.511619		-0.417862	0.199945	0.896768	0.658453	1.22134	0.897 (0.658-1.221)
zkWLyI	XPtH0l	Allergic asthma	genus.Allisonella.id.2174	MR Egger	8	-0.353934	0.314772	0.3038		-0.970887	0.26302	0.701922	0.378747	1.30085	0.702 (0.379-1.301)
zkWLyI	XPtH0l	Allergic asthma	genus.Allisonella.id.2174	Weighted median	8	-0.0311925	0.0590114	0.597095		-0.146855	0.08447	0.969289	0.863419	1.08814	0.969 (0.863-1.088)
zkWLyI	XPtH0l	Allergic asthma	genus.Allisonella.id.2174	Inverse variance weighted (fixed effects)	8	-0.0588031	0.0465932	0.206929	0.936074	-0.150126	0.0325195	0.942892	0.8606	1.03305	0.943 (0.861-1.033)
zkWLyI	XPtH0l	Allergic asthma	genus.Allisonella.id.2174	Simple mode	8	-0.0170086	0.0941721	0.86179		-0.201586	0.167569	0.983135	0.817433	1.18243	0.983 (0.817-1.182)
zkWLyI	XPtH0l	Allergic asthma	genus.Allisonella.id.2174	Weighted mode	8	-0.0146912	0.093469	0.879543		-0.19789	0.168508	0.985416	0.82046	1.18354	0.985 (0.82-1.184)
1zf0TZ	XPtH0l	Allergic asthma	family.Streptococcaceae.id.1850	MR Egger	11	-0.156056	0.405096	0.709012		-0.950043	0.637932	0.855511	0.386724	1.89256	0.856 (0.387-1.893)
1zf0TZ	XPtH0l	Allergic asthma	family.Streptococcaceae.id.1850	Weighted median	11	-0.0238505	0.124283	0.847817		-0.267446	0.219745	0.976432	0.765332	1.24576	0.976 (0.765-1.246)
1zf0TZ	XPtH0l	Allergic asthma	family.Streptococcaceae.id.1850	Inverse variance weighted (fixed effects)	11	0.112242	0.0923616	0.224272	0.901612	-0.0687866	0.293271	1.11878	0.933526	1.34081	1.119 (0.934-1.341)
1zf0TZ	XPtH0l	Allergic asthma	family.Streptococcaceae.id.1850	Simple mode	11	-0.0223273	0.202962	0.91458		-0.420132	0.375478	0.97792	0.65696	1.45569	0.978 (0.657-1.456)
1zf0TZ	XPtH0l	Allergic asthma	family.Streptococcaceae.id.1850	Weighted mode	11	-0.0265629	0.178842	0.884879		-0.377092	0.323967	0.973787	0.685853	1.3826	0.974 (0.686-1.383)
31r1VV	XPtH0l	Allergic asthma	family.Christensenellaceae.id.1866	MR Egger	11	-0.206557	0.13767	0.167754		-0.476389	0.0632755	0.81338	0.621022	1.06532	0.813 (0.621-1.065)
31r1VV	XPtH0l	Allergic asthma	family.Christensenellaceae.id.1866	Weighted median	11	-0.0332667	0.0995557	0.738265		-0.228396	0.161862	0.967281	0.795809	1.1757	0.967 (0.796-1.176)
31r1VV	XPtH0l	Allergic asthma	family.Christensenellaceae.id.1866	Inverse variance weighted (fixed effects)	11	-0.00924419	0.0713854	0.896964	0.970504	-0.14916	0.130671	0.990798	0.861432	1.13959	0.991 (0.861-1.14)
31r1VV	XPtH0l	Allergic asthma	family.Christensenellaceae.id.1866	Simple mode	11	-9.19224e-05	0.163542	0.999563		-0.320635	0.320451	0.999908	0.725688	1.37775	1 (0.726-1.378)
31r1VV	XPtH0l	Allergic asthma	family.Christensenellaceae.id.1866	Weighted mode	11	-0.0238496	0.11121	0.834502		-0.241821	0.194122	0.976433	0.785197	1.21424	0.976 (0.785-1.214)
6jMcBB	XPtH0l	Allergic asthma	family.Desulfovibrionaceae.id.3169	MR Egger	9	0.203575	0.403363	0.629271		-0.587017	0.994167	1.22578	0.555983	2.70247	1.226 (0.556-2.702)
6jMcBB	XPtH0l	Allergic asthma	family.Desulfovibrionaceae.id.3169	Weighted median	9	-0.0689307	0.130086	0.59619		-0.323898	0.186037	0.933391	0.723324	1.20447	0.933 (0.723-1.204)
6jMcBB	XPtH0l	Allergic asthma	family.Desulfovibrionaceae.id.3169	Inverse variance weighted (fixed effects)	9	0.0428486	0.0982875	0.662872	0.970504	-0.149795	0.235492	1.04378	0.860885	1.26553	1.044 (0.861-1.266)
6jMcBB	XPtH0l	Allergic asthma	family.Desulfovibrionaceae.id.3169	Simple mode	9	-0.0851065	0.199971	0.681622		-0.47705	0.306837	0.918415	0.620612	1.35912	0.918 (0.621-1.359)
6jMcBB	XPtH0l	Allergic asthma	family.Desulfovibrionaceae.id.3169	Weighted mode	9	-0.0824247	0.203615	0.696227		-0.481509	0.31666	0.920881	0.61785	1.37254	0.921 (0.618-1.373)
axDRMS	XPtH0l	Allergic asthma	family.Prevotellaceae.id.960	MR Egger	16	0.02057	0.27565	0.94157		-0.519704	0.560844	1.02078	0.594697	1.75215	1.021 (0.595-1.752)
axDRMS	XPtH0l	Allergic asthma	family.Prevotellaceae.id.960	Weighted median	16	0.140639	0.096893	0.146643		-0.0492709	0.33055	1.15101	0.951923	1.39173	1.151 (0.952-1.392)
axDRMS	XPtH0l	Allergic asthma	family.Prevotellaceae.id.960	Inverse variance weighted (fixed effects)	16	0.0901033	0.0711641	0.205465	0.901612	-0.0493783	0.229585	1.09429	0.951821	1.25808	1.094 (0.952-1.258)
axDRMS	XPtH0l	Allergic asthma	family.Prevotellaceae.id.960	Simple mode	16	0.240616	0.166444	0.168851		-0.0856148	0.566846	1.27203	0.917948	1.7627	1.272 (0.918-1.763)
axDRMS	XPtH0l	Allergic asthma	family.Prevotellaceae.id.960	Weighted mode	16	0.233255	0.176485	0.206082		-0.112656	0.579167	1.2627	0.893458	1.78455	1.263 (0.893-1.785)
AXpdwL	XPtH0l	Allergic asthma	family.Verrucomicrobiaceae.id.4036	MR Egger	11	0.437285	0.257526	0.12373		-0.0674663	0.942036	1.5485	0.934759	2.5652	1.548 (0.935-2.565)
AXpdwL	XPtH0l	Allergic asthma	family.Verrucomicrobiaceae.id.4036	Weighted median	11	-0.105636	0.108585	0.330633		-0.318462	0.107191	0.899752	0.727266	1.11315	0.9 (0.727-1.113)
AXpdwL	XPtH0l	Allergic asthma	family.Verrucomicrobiaceae.id.4036	Inverse variance weighted (fixed effects)	11	-0.154748	0.0759092	0.041491	0.901612	-0.30353	-0.00596569	0.856631	0.738208	0.994052	0.857 (0.738-0.994)
AXpdwL	XPtH0l	Allergic asthma	family.Verrucomicrobiaceae.id.4036	Simple mode	11	-0.0774017	0.186869	0.687469		-0.443664	0.288861	0.925518	0.641681	1.33491	0.926 (0.642-1.335)
AXpdwL	XPtH0l	Allergic asthma	family.Verrucomicrobiaceae.id.4036	Weighted mode	11	-0.0172624	0.15176	0.911689		-0.314713	0.280188	0.982886	0.729999	1.32338	0.983 (0.73-1.323)
BLSFBU	XPtH0l	Allergic asthma	family.Rikenellaceae.id.967	MR Egger	16	-0.0859521	0.232519	0.71717		-0.54169	0.369786	0.917638	0.581764	1.44742	0.918 (0.582-1.447)
BLSFBU	XPtH0l	Allergic asthma	family.Rikenellaceae.id.967	Weighted median	16	0.0130048	0.107521	0.903729		-0.197736	0.223746	1.01309	0.820586	1.25075	1.013 (0.821-1.251)
BLSFBU	XPtH0l	Allergic asthma	family.Rikenellaceae.id.967	Inverse variance weighted (fixed effects)	16	-0.0398379	0.0757657	0.599025	0.970504	-0.188339	0.108663	0.960945	0.828334	1.11479	0.961 (0.828-1.115)
BLSFBU	XPtH0l	Allergic asthma	family.Rikenellaceae.id.967	Simple mode	16	0.0616916	0.194086	0.754976		-0.318718	0.442101	1.06363	0.727081	1.55597	1.064 (0.727-1.556)
BLSFBU	XPtH0l	Allergic asthma	family.Rikenellaceae.id.967	Weighted mode	16	0.03925	0.181873	0.832043		-0.317221	0.395721	1.04003	0.72817	1.48545	1.04 (0.728-1.485)
Bt1upE	XPtH0l	Allergic asthma	family.Rhodospirillaceae.id.2717	MR Egger	14	-0.0508198	0.231859	0.83019		-0.505264	0.403624	0.95045	0.603346	1.49724	0.95 (0.603-1.497)
Bt1upE	XPtH0l	Allergic asthma	family.Rhodospirillaceae.id.2717	Weighted median	14	-0.0712889	0.0769743	0.354374		-0.222159	0.0795808	0.931193	0.800788	1.08283	0.931 (0.801-1.083)
Bt1upE	XPtH0l	Allergic asthma	family.Rhodospirillaceae.id.2717	Inverse variance weighted (fixed effects)	14	-0.00404257	0.056977	0.943437	0.970504	-0.115718	0.107632	0.995966	0.890727	1.11364	0.996 (0.891-1.114)
Bt1upE	XPtH0l	Allergic asthma	family.Rhodospirillaceae.id.2717	Simple mode	14	-0.0857499	0.132519	0.528844		-0.345488	0.173988	0.917824	0.707875	1.19004	0.918 (0.708-1.19)
Bt1upE	XPtH0l	Allergic asthma	family.Rhodospirillaceae.id.2717	Weighted mode	14	-0.0883092	0.111012	0.440611		-0.305893	0.129275	0.915478	0.736465	1.138	0.915 (0.736-1.138)
CUtsMo	XPtH0l	Allergic asthma	family.ClostridialesvadinBB60group.id.11286	MR Egger	15	-0.207653	0.164823	0.229869		-0.530706	0.115399	0.812489	0.588189	1.12232	0.812 (0.588-1.122)
CUtsMo	XPtH0l	Allergic asthma	family.ClostridialesvadinBB60group.id.11286	Weighted median	15	-0.101938	0.0866102	0.239204		-0.271694	0.0678176	0.903085	0.762087	1.07017	0.903 (0.762-1.07)
CUtsMo	XPtH0l	Allergic asthma	family.ClostridialesvadinBB60group.id.11286	Inverse variance weighted (fixed effects)	15	-0.100304	0.0606303	0.0980544	0.901612	-0.21914	0.018531	0.904562	0.80321	1.0187	0.905 (0.803-1.019)
CUtsMo	XPtH0l	Allergic asthma	family.ClostridialesvadinBB60group.id.11286	Simple mode	15	-0.10988	0.150811	0.478262		-0.40547	0.18571	0.895942	0.666663	1.20407	0.896 (0.667-1.204)
CUtsMo	XPtH0l	Allergic asthma	family.ClostridialesvadinBB60group.id.11286	Weighted mode	15	-0.131503	0.135582	0.348548		-0.397244	0.134238	0.876776	0.67217	1.14366	0.877 (0.672-1.144)
d9u3Wa	XPtH0l	Allergic asthma	family.Lactobacillaceae.id.1836	MR Egger	8	-0.0343502	0.214658	0.878114		-0.455079	0.386379	0.966233	0.634398	1.47164	0.966 (0.634-1.472)
d9u3Wa	XPtH0l	Allergic asthma	family.Lactobacillaceae.id.1836	Weighted median	8	-0.00432333	0.084702	0.959292		-0.170339	0.161693	0.995686	0.843379	1.1755	0.996 (0.843-1.175)
d9u3Wa	XPtH0l	Allergic asthma	family.Lactobacillaceae.id.1836	Inverse variance weighted (fixed effects)	8	0.0451481	0.0629471	0.473226	0.901612	-0.0782281	0.168524	1.04618	0.924753	1.18356	1.046 (0.925-1.184)
d9u3Wa	XPtH0l	Allergic asthma	family.Lactobacillaceae.id.1836	Simple mode	8	0.114128	0.128991	0.405642		-0.138694	0.366949	1.1209	0.870494	1.44332	1.121 (0.87-1.443)
d9u3Wa	XPtH0l	Allergic asthma	family.Lactobacillaceae.id.1836	Weighted mode	8	-0.0419243	0.0947731	0.671571		-0.22768	0.143831	0.958942	0.796379	1.15469	0.959 (0.796-1.155)
DwGyne	XPtH0l	Allergic asthma	family.BacteroidalesS24.7group.id.11173	MR Egger	8	0.181191	0.49827	0.728597		-0.795419	1.1578	1.19864	0.451392	3.18292	1.199 (0.451-3.183)
DwGyne	XPtH0l	Allergic asthma	family.BacteroidalesS24.7group.id.11173	Weighted median	8	-0.0502377	0.103293	0.626713		-0.252693	0.152218	0.951003	0.776706	1.16441	0.951 (0.777-1.164)
DwGyne	XPtH0l	Allergic asthma	family.BacteroidalesS24.7group.id.11173	Inverse variance weighted (multiplicative random effects)	8	0.0129047	0.116762	0.911996	0.970504	-0.215948	0.241758	1.01299	0.805777	1.27349	1.013 (0.806-1.273)
DwGyne	XPtH0l	Allergic asthma	family.BacteroidalesS24.7group.id.11173	Simple mode	8	-0.109121	0.141013	0.464356		-0.385506	0.167264	0.896622	0.680107	1.18207	0.897 (0.68-1.182)
DwGyne	XPtH0l	Allergic asthma	family.BacteroidalesS24.7group.id.11173	Weighted mode	8	-0.0808369	0.129604	0.552585		-0.334861	0.173187	0.922344	0.715437	1.18909	0.922 (0.715-1.189)
FcqSNY	XPtH0l	Allergic asthma	family.Clostridiaceae1.id.1869	MR Egger	10	0.0620822	0.318335	0.850238		-0.561854	0.686019	1.06405	0.570151	1.98579	1.064 (0.57-1.986)
FcqSNY	XPtH0l	Allergic asthma	family.Clostridiaceae1.id.1869	Weighted median	10	0.0715842	0.126713	0.572119		-0.176773	0.319941	1.07421	0.83797	1.37705	1.074 (0.838-1.377)
FcqSNY	XPtH0l	Allergic asthma	family.Clostridiaceae1.id.1869	Inverse variance weighted (fixed effects)	10	0.00321441	0.0869305	0.970504	0.970504	-0.167169	0.173598	1.00322	0.846056	1.18958	1.003 (0.846-1.19)
FcqSNY	XPtH0l	Allergic asthma	family.Clostridiaceae1.id.1869	Simple mode	10	0.0577811	0.193904	0.772477		-0.322271	0.437833	1.05948	0.724502	1.54935	1.059 (0.725-1.549)
FcqSNY	XPtH0l	Allergic asthma	family.Clostridiaceae1.id.1869	Weighted mode	10	0.0792493	0.160584	0.633473		-0.235495	0.393994	1.08247	0.790179	1.48289	1.082 (0.79-1.483)
FFi1Rd	XPtH0l	Allergic asthma	family.Actinomycetaceae.id.421	MR Egger	4	0.0299881	0.216627	0.902579		-0.394601	0.454577	1.03044	0.673949	1.57551	1.03 (0.674-1.576)
FFi1Rd	XPtH0l	Allergic asthma	family.Actinomycetaceae.id.421	Weighted median	4	-0.0445602	0.121397	0.713572		-0.282498	0.193378	0.956418	0.753898	1.21334	0.956 (0.754-1.213)
FFi1Rd	XPtH0l	Allergic asthma	family.Actinomycetaceae.id.421	Inverse variance weighted (fixed effects)	4	-0.0716767	0.0954209	0.452555	0.901612	-0.258702	0.115348	0.930832	0.772053	1.12226	0.931 (0.772-1.122)
FFi1Rd	XPtH0l	Allergic asthma	family.Actinomycetaceae.id.421	Simple mode	4	0.0424475	0.169787	0.818726		-0.290336	0.375231	1.04336	0.748012	1.45533	1.043 (0.748-1.455)
FFi1Rd	XPtH0l	Allergic asthma	family.Actinomycetaceae.id.421	Weighted mode	4	-0.0355202	0.120631	0.787611		-0.271957	0.200917	0.965103	0.761887	1.22252	0.965 (0.762-1.223)
FXBXNG	XPtH0l	Allergic asthma	family.FamilyXI.id.1936	MR Egger	8	0.338239	0.297116	0.298355		-0.244109	0.920587	1.40248	0.783402	2.51076	1.402 (0.783-2.511)
FXBXNG	XPtH0l	Allergic asthma	family.FamilyXI.id.1936	Weighted median	8	0.0368435	0.0607777	0.544382		-0.0822809	0.155968	1.03753	0.921013	1.16879	1.038 (0.921-1.169)
FXBXNG	XPtH0l	Allergic asthma	family.FamilyXI.id.1936	Inverse variance weighted (fixed effects)	8	0.0338554	0.0466693	0.468188	0.901612	-0.0576165	0.125327	1.03443	0.944012	1.13352	1.034 (0.944-1.134)
FXBXNG	XPtH0l	Allergic asthma	family.FamilyXI.id.1936	Simple mode	8	0.0468852	0.0963717	0.641472		-0.142003	0.235774	1.048	0.867618	1.26589	1.048 (0.868-1.266)
FXBXNG	XPtH0l	Allergic asthma	family.FamilyXI.id.1936	Weighted mode	8	0.0454261	0.0927657	0.639328		-0.136395	0.227247	1.04647	0.872498	1.25514	1.046 (0.872-1.255)
kodRd1	XPtH0l	Allergic asthma	family.Defluviitaleaceae.id.1924	MR Egger	11	-0.00264024	0.430783	0.995244		-0.846974	0.841694	0.997363	0.42871	2.32029	0.997 (0.429-2.32)
kodRd1	XPtH0l	Allergic asthma	family.Defluviitaleaceae.id.1924	Weighted median	11	5.26193e-05	0.106499	0.999606		-0.208685	0.20879	1.00005	0.811651	1.23219	1 (0.812-1.232)
kodRd1	XPtH0l	Allergic asthma	family.Defluviitaleaceae.id.1924	Inverse variance weighted (multiplicative random effects)	11	-0.0892234	0.119585	0.455601	0.901612	-0.32361	0.145163	0.914641	0.723533	1.15623	0.915 (0.724-1.156)
kodRd1	XPtH0l	Allergic asthma	family.Defluviitaleaceae.id.1924	Simple mode	11	-0.377673	0.255867	0.17071		-0.879172	0.123826	0.685455	0.415127	1.13182	0.685 (0.415-1.132)
kodRd1	XPtH0l	Allergic asthma	family.Defluviitaleaceae.id.1924	Weighted mode	11	-0.0189906	0.188917	0.921916		-0.389268	0.351287	0.981189	0.677553	1.42089	0.981 (0.678-1.421)
LRKdIa	XPtH0l	Allergic asthma	family.Bifidobacteriaceae.id.433	MR Egger	11	0.0655577	0.261901	0.807965		-0.447769	0.578884	1.06775	0.639053	1.78405	1.068 (0.639-1.784)
LRKdIa	XPtH0l	Allergic asthma	family.Bifidobacteriaceae.id.433	Weighted median	11	-0.0941804	0.10148	0.353372		-0.293081	0.10472	0.910119	0.745962	1.1104	0.91 (0.746-1.11)
LRKdIa	XPtH0l	Allergic asthma	family.Bifidobacteriaceae.id.433	Inverse variance weighted (fixed effects)	11	0.0210133	0.0765032	0.783568	0.970504	-0.128933	0.17096	1.02124	0.879033	1.18644	1.021 (0.879-1.186)
LRKdIa	XPtH0l	Allergic asthma	family.Bifidobacteriaceae.id.433	Simple mode	11	-0.0896773	0.162361	0.592851		-0.407906	0.228551	0.914226	0.665042	1.25678	0.914 (0.665-1.257)
LRKdIa	XPtH0l	Allergic asthma	family.Bifidobacteriaceae.id.433	Weighted mode	11	-0.101782	0.117945	0.408378		-0.332955	0.129391	0.903226	0.716802	1.13813	0.903 (0.717-1.138)
m9LXEq	XPtH0l	Allergic asthma	family.Enterobacteriaceae.id.3469	MR Egger	7	0.175625	0.697808	0.811305		-1.19208	1.54333	1.19199	0.303589	4.68014	1.192 (0.304-4.68)
m9LXEq	XPtH0l	Allergic asthma	family.Enterobacteriaceae.id.3469	Weighted median	7	-0.086013	0.149394	0.564786		-0.378825	0.206799	0.917582	0.684666	1.22974	0.918 (0.685-1.23)
m9LXEq	XPtH0l	Allergic asthma	family.Enterobacteriaceae.id.3469	Inverse variance weighted (fixed effects)	7	-0.0982606	0.108986	0.367275	0.901612	-0.311873	0.115352	0.906413	0.732074	1.12227	0.906 (0.732-1.122)
m9LXEq	XPtH0l	Allergic asthma	family.Enterobacteriaceae.id.3469	Simple mode	7	-0.30347	0.234782	0.243704		-0.763643	0.156702	0.738252	0.465966	1.16965	0.738 (0.466-1.17)
m9LXEq	XPtH0l	Allergic asthma	family.Enterobacteriaceae.id.3469	Weighted mode	7	-0.25584	0.246767	0.33981		-0.739503	0.227824	0.774266	0.477351	1.25586	0.774 (0.477-1.256)
MBOR7Y	XPtH0l	Allergic asthma	family.Coriobacteriaceae.id.811	MR Egger	14	-0.445051	0.395367	0.282317		-1.21997	0.329868	0.640792	0.295239	1.39078	0.641 (0.295-1.391)
MBOR7Y	XPtH0l	Allergic asthma	family.Coriobacteriaceae.id.811	Weighted median	14	-0.211721	0.118162	0.0731679		-0.443318	0.019877	0.809191	0.641903	1.02008	0.809 (0.642-1.02)
MBOR7Y	XPtH0l	Allergic asthma	family.Coriobacteriaceae.id.811	Inverse variance weighted (fixed effects)	14	-0.13105	0.084229	0.119736	0.901612	-0.296139	0.0340386	0.877174	0.743684	1.03462	0.877 (0.744-1.035)
MBOR7Y	XPtH0l	Allergic asthma	family.Coriobacteriaceae.id.811	Simple mode	14	-0.281294	0.198381	0.179728		-0.67012	0.107532	0.754806	0.511647	1.11353	0.755 (0.512-1.114)
MBOR7Y	XPtH0l	Allergic asthma	family.Coriobacteriaceae.id.811	Weighted mode	14	-0.271267	0.19385	0.18511		-0.651212	0.108679	0.762413	0.521413	1.1148	0.762 (0.521-1.115)
nFlAu5	XPtH0l	Allergic asthma	family.Lachnospiraceae.id.1987	MR Egger	16	0.554926	0.290309	0.0766297		-0.014079	1.12393	1.74181	0.98602	3.07693	1.742 (0.986-3.077)
nFlAu5	XPtH0l	Allergic asthma	family.Lachnospiraceae.id.1987	Weighted median	16	0.22625	0.112388	0.0441032		0.00596884	0.446531	1.25389	1.00599	1.56288	1.254 (1.006-1.563)
nFlAu5	XPtH0l	Allergic asthma	family.Lachnospiraceae.id.1987	Inverse variance weighted (fixed effects)	16	0.132047	0.0830682	0.111919	0.901612	-0.0307664	0.294861	1.14116	0.969702	1.34294	1.141 (0.97-1.343)
nFlAu5	XPtH0l	Allergic asthma	family.Lachnospiraceae.id.1987	Simple mode	16	0.275724	0.200183	0.188609		-0.116636	0.668083	1.31748	0.889909	1.95049	1.317 (0.89-1.95)
nFlAu5	XPtH0l	Allergic asthma	family.Lachnospiraceae.id.1987	Weighted mode	16	0.264598	0.212624	0.232432		-0.152146	0.681341	1.30291	0.858863	1.97653	1.303 (0.859-1.977)
O0n2Pz	XPtH0l	Allergic asthma	family.Bacteroidaceae.id.917	MR Egger	8	0.213843	0.643976	0.751132		-1.04835	1.47604	1.23843	0.350516	4.37557	1.238 (0.351-4.376)
O0n2Pz	XPtH0l	Allergic asthma	family.Bacteroidaceae.id.917	Weighted median	8	0.118664	0.150366	0.430014		-0.176054	0.413382	1.12599	0.838573	1.51192	1.126 (0.839-1.512)
O0n2Pz	XPtH0l	Allergic asthma	family.Bacteroidaceae.id.917	Inverse variance weighted (fixed effects)	8	0.0769924	0.106415	0.469367	0.901612	-0.131582	0.285566	1.08003	0.876708	1.33052	1.08 (0.877-1.331)
O0n2Pz	XPtH0l	Allergic asthma	family.Bacteroidaceae.id.917	Simple mode	8	0.194569	0.237904	0.440391		-0.271722	0.660861	1.21479	0.762066	1.93646	1.215 (0.762-1.936)
O0n2Pz	XPtH0l	Allergic asthma	family.Bacteroidaceae.id.917	Weighted mode	8	0.18009	0.251951	0.497882		-0.313734	0.673914	1.19733	0.730713	1.9619	1.197 (0.731-1.962)
obtxsV	XPtH0l	Allergic asthma	family.Veillonellaceae.id.2172	MR Egger	18	0.0175256	0.124902	0.890162		-0.227282	0.262333	1.01768	0.796696	1.29996	1.018 (0.797-1.3)
obtxsV	XPtH0l	Allergic asthma	family.Veillonellaceae.id.2172	Weighted median	18	-0.049881	0.0897466	0.578349		-0.225784	0.126022	0.951343	0.79789	1.13431	0.951 (0.798-1.134)
obtxsV	XPtH0l	Allergic asthma	family.Veillonellaceae.id.2172	Inverse variance weighted (fixed effects)	18	-0.0818649	0.0621767	0.187956	0.901612	-0.203731	0.0400014	0.921396	0.815682	1.04081	0.921 (0.816-1.041)
obtxsV	XPtH0l	Allergic asthma	family.Veillonellaceae.id.2172	Simple mode	18	-0.0769988	0.133377	0.571303		-0.338418	0.18442	0.925891	0.712897	1.20252	0.926 (0.713-1.203)
obtxsV	XPtH0l	Allergic asthma	family.Veillonellaceae.id.2172	Weighted mode	18	-0.0453996	0.0987855	0.651642		-0.239019	0.14822	0.955615	0.7874	1.15977	0.956 (0.787-1.16)
oU56W6	XPtH0l	Allergic asthma	family.Peptostreptococcaceae.id.2042	MR Egger	13	-0.099058	0.19989	0.629954		-0.490842	0.292726	0.90569	0.612111	1.34008	0.906 (0.612-1.34)
oU56W6	XPtH0l	Allergic asthma	family.Peptostreptococcaceae.id.2042	Weighted median	13	0.00709577	0.107643	0.947442		-0.203885	0.218077	1.00712	0.815556	1.24368	1.007 (0.816-1.244)
oU56W6	XPtH0l	Allergic asthma	family.Peptostreptococcaceae.id.2042	Inverse variance weighted (fixed effects)	13	-0.00595187	0.0715674	0.933721	0.970504	-0.146224	0.13432	0.994066	0.863964	1.14376	0.994 (0.864-1.144)
oU56W6	XPtH0l	Allergic asthma	family.Peptostreptococcaceae.id.2042	Simple mode	13	-0.10568	0.201986	0.610357		-0.501574	0.290213	0.899712	0.605577	1.33671	0.9 (0.606-1.337)
oU56W6	XPtH0l	Allergic asthma	family.Peptostreptococcaceae.id.2042	Weighted mode	13	-0.14436	0.18378	0.447391		-0.50457	0.215849	0.865576	0.603765	1.24092	0.866 (0.604-1.241)
pXAgfu	XPtH0l	Allergic asthma	family.Acidaminococcaceae.id.2166	MR Egger	7	-0.44045	0.306279	0.209933		-1.04076	0.159858	0.643747	0.353187	1.17334	0.644 (0.353-1.173)
pXAgfu	XPtH0l	Allergic asthma	family.Acidaminococcaceae.id.2166	Weighted median	7	0.0333616	0.126948	0.792707		-0.215457	0.28218	1.03392	0.806173	1.32602	1.034 (0.806-1.326)
pXAgfu	XPtH0l	Allergic asthma	family.Acidaminococcaceae.id.2166	Inverse variance weighted (fixed effects)	7	-0.0436652	0.0874302	0.617478	0.970504	-0.215028	0.127698	0.957274	0.806519	1.13621	0.957 (0.807-1.136)
pXAgfu	XPtH0l	Allergic asthma	family.Acidaminococcaceae.id.2166	Simple mode	7	0.0331709	0.186514	0.864696		-0.332396	0.398737	1.03373	0.717203	1.48994	1.034 (0.717-1.49)
pXAgfu	XPtH0l	Allergic asthma	family.Acidaminococcaceae.id.2166	Weighted mode	7	0.0163257	0.195973	0.936318		-0.367781	0.400433	1.01646	0.692268	1.49247	1.016 (0.692-1.492)
Sgv0J4	XPtH0l	Allergic asthma	family.Victivallaceae.id.2255	MR Egger	11	0.0989353	0.296726	0.746451		-0.482647	0.680518	1.10399	0.617147	1.9749	1.104 (0.617-1.975)
Sgv0J4	XPtH0l	Allergic asthma	family.Victivallaceae.id.2255	Weighted median	11	0.0465199	0.0625405	0.456976		-0.0760595	0.169099	1.04762	0.926761	1.18424	1.048 (0.927-1.184)
Sgv0J4	XPtH0l	Allergic asthma	family.Victivallaceae.id.2255	Inverse variance weighted (multiplicative random effects)	11	0.0720437	0.0606237	0.234685	0.901612	-0.0467787	0.190866	1.0747	0.954299	1.2103	1.075 (0.954-1.21)
Sgv0J4	XPtH0l	Allergic asthma	family.Victivallaceae.id.2255	Simple mode	11	0.0642069	0.114505	0.587321		-0.160223	0.288636	1.06631	0.851954	1.33461	1.066 (0.852-1.335)
Sgv0J4	XPtH0l	Allergic asthma	family.Victivallaceae.id.2255	Weighted mode	11	0.0420083	0.0921621	0.658265		-0.138629	0.222646	1.0429	0.870551	1.24938	1.043 (0.871-1.249)
SpO9Ka	XPtH0l	Allergic asthma	family.Porphyromonadaceae.id.943	MR Egger	9	0.242571	0.708358	0.742071		-1.14581	1.63095	1.27452	0.317966	5.10874	1.275 (0.318-5.109)
SpO9Ka	XPtH0l	Allergic asthma	family.Porphyromonadaceae.id.943	Weighted median	9	0.157593	0.164624	0.338423		-0.165071	0.480256	1.17069	0.847833	1.61649	1.171 (0.848-1.616)
SpO9Ka	XPtH0l	Allergic asthma	family.Porphyromonadaceae.id.943	Inverse variance weighted (fixed effects)	9	0.0962249	0.113458	0.396375	0.901612	-0.126152	0.318602	1.10101	0.881481	1.3752	1.101 (0.881-1.375)
SpO9Ka	XPtH0l	Allergic asthma	family.Porphyromonadaceae.id.943	Simple mode	9	0.204035	0.236124	0.41269		-0.258768	0.666838	1.22634	0.772002	1.94807	1.226 (0.772-1.948)
SpO9Ka	XPtH0l	Allergic asthma	family.Porphyromonadaceae.id.943	Weighted mode	9	0.191005	0.211128	0.39206		-0.222806	0.604816	1.21047	0.80027	1.83092	1.21 (0.8-1.831)
T35lgz	XPtH0l	Allergic asthma	family.Oxalobacteraceae.id.2966	MR Egger	14	-0.0769967	0.169924	0.658544		-0.410048	0.256055	0.925893	0.663618	1.29182	0.926 (0.664-1.292)
T35lgz	XPtH0l	Allergic asthma	family.Oxalobacteraceae.id.2966	Weighted median	14	0.0110066	0.0584302	0.850585		-0.103517	0.12553	1.01107	0.901661	1.13375	1.011 (0.902-1.134)
T35lgz	XPtH0l	Allergic asthma	family.Oxalobacteraceae.id.2966	Inverse variance weighted (fixed effects)	14	0.00458959	0.0439867	0.916899	0.970504	-0.0816244	0.0908035	1.0046	0.921618	1.09505	1.005 (0.922-1.095)
T35lgz	XPtH0l	Allergic asthma	family.Oxalobacteraceae.id.2966	Simple mode	14	0.0325875	0.0962573	0.740357		-0.156077	0.221252	1.03312	0.855494	1.24764	1.033 (0.855-1.248)
T35lgz	XPtH0l	Allergic asthma	family.Oxalobacteraceae.id.2966	Weighted mode	14	0.0242322	0.101329	0.814722		-0.174372	0.222836	1.02453	0.839984	1.24962	1.025 (0.84-1.25)
T8T6Lu	XPtH0l	Allergic asthma	family.Peptococcaceae.id.2024	MR Egger	9	-0.297993	0.26236	0.29342		-0.812218	0.216233	0.742307	0.443872	1.24139	0.742 (0.444-1.241)
T8T6Lu	XPtH0l	Allergic asthma	family.Peptococcaceae.id.2024	Weighted median	9	0.130021	0.116516	0.264462		-0.0983507	0.358393	1.13885	0.906331	1.43103	1.139 (0.906-1.431)
T8T6Lu	XPtH0l	Allergic asthma	family.Peptococcaceae.id.2024	Inverse variance weighted (fixed effects)	9	-0.0166139	0.0759594	0.826868	0.970504	-0.165494	0.132267	0.983523	0.847475	1.14141	0.984 (0.847-1.141)
T8T6Lu	XPtH0l	Allergic asthma	family.Peptococcaceae.id.2024	Simple mode	9	0.205674	0.191481	0.314094		-0.169628	0.580976	1.22835	0.843978	1.78778	1.228 (0.844-1.788)
T8T6Lu	XPtH0l	Allergic asthma	family.Peptococcaceae.id.2024	Weighted mode	9	0.205674	0.205985	0.347282		-0.198057	0.609405	1.22835	0.820323	1.83934	1.228 (0.82-1.839)
vlyGOP	XPtH0l	Allergic asthma	family.Ruminococcaceae.id.2050	MR Egger	10	-0.324869	0.215937	0.170875		-0.748105	0.0983674	0.722622	0.473263	1.10337	0.723 (0.473-1.103)
vlyGOP	XPtH0l	Allergic asthma	family.Ruminococcaceae.id.2050	Weighted median	10	-0.0410463	0.133482	0.758459		-0.302671	0.220579	0.959785	0.738842	1.2468	0.96 (0.739-1.247)
vlyGOP	XPtH0l	Allergic asthma	family.Ruminococcaceae.id.2050	Inverse variance weighted (fixed effects)	10	-0.0155953	0.0880646	0.859438	0.970504	-0.188202	0.157011	0.984526	0.828447	1.17001	0.985 (0.828-1.17)
vlyGOP	XPtH0l	Allergic asthma	family.Ruminococcaceae.id.2050	Simple mode	10	0.0244542	0.225901	0.916171		-0.418312	0.46722	1.02476	0.658157	1.59555	1.025 (0.658-1.596)
vlyGOP	XPtH0l	Allergic asthma	family.Ruminococcaceae.id.2050	Weighted mode	10	-0.0146266	0.227333	0.950106		-0.4602	0.430947	0.98548	0.631157	1.53871	0.985 (0.631-1.539)
WEMGli	XPtH0l	Allergic asthma	family.Alcaligenaceae.id.2875	MR Egger	11	0.149944	0.509521	0.775215		-0.848718	1.14861	1.16177	0.427963	3.1538	1.162 (0.428-3.154)
WEMGli	XPtH0l	Allergic asthma	family.Alcaligenaceae.id.2875	Weighted median	11	0.0290724	0.136933	0.831864		-0.239316	0.29746	1.0295	0.787166	1.34644	1.029 (0.787-1.346)
WEMGli	XPtH0l	Allergic asthma	family.Alcaligenaceae.id.2875	Inverse variance weighted (fixed effects)	11	-0.0534525	0.0951307	0.574194	0.970504	-0.239909	0.133004	0.947951	0.7867	1.14225	0.948 (0.787-1.142)
WEMGli	XPtH0l	Allergic asthma	family.Alcaligenaceae.id.2875	Simple mode	11	0.0855114	0.238917	0.727848		-0.382766	0.553788	1.08927	0.681973	1.73983	1.089 (0.682-1.74)
WEMGli	XPtH0l	Allergic asthma	family.Alcaligenaceae.id.2875	Weighted mode	11	0.0855114	0.2515	0.740886		-0.407429	0.578452	1.08927	0.665359	1.78328	1.089 (0.665-1.783)
Xtktja	XPtH0l	Allergic asthma	family.Pasteurellaceae.id.3689	MR Egger	13	0.168378	0.184907	0.382023		-0.19404	0.530796	1.18338	0.823625	1.70029	1.183 (0.824-1.7)
Xtktja	XPtH0l	Allergic asthma	family.Pasteurellaceae.id.3689	Weighted median	13	-0.0971201	0.0849861	0.253131		-0.263693	0.0694526	0.907447	0.768209	1.07192	0.907 (0.768-1.072)
Xtktja	XPtH0l	Allergic asthma	family.Pasteurellaceae.id.3689	Inverse variance weighted (multiplicative random effects)	13	-0.0800083	0.0907222	0.377829	0.901612	-0.257824	0.0978072	0.923109	0.772731	1.10275	0.923 (0.773-1.103)
Xtktja	XPtH0l	Allergic asthma	family.Pasteurellaceae.id.3689	Simple mode	13	0.0924342	0.134294	0.504354		-0.170782	0.35565	1.09684	0.843006	1.42711	1.097 (0.843-1.427)
Xtktja	XPtH0l	Allergic asthma	family.Pasteurellaceae.id.3689	Weighted mode	13	0.000836756	0.10167	0.993569		-0.198437	0.20011	1.00084	0.820012	1.22154	1.001 (0.82-1.222)
Y7cF3n	XPtH0l	Allergic asthma	family.Methanobacteriaceae.id.121	MR Egger	9	-0.0339808	0.200607	0.870281		-0.42717	0.359209	0.96659	0.652352	1.4322	0.967 (0.652-1.432)
Y7cF3n	XPtH0l	Allergic asthma	family.Methanobacteriaceae.id.121	Weighted median	9	0.00409617	0.0674752	0.951593		-0.128155	0.136348	1.0041	0.879717	1.14608	1.004 (0.88-1.146)
Y7cF3n	XPtH0l	Allergic asthma	family.Methanobacteriaceae.id.121	Inverse variance weighted (fixed effects)	9	0.0360538	0.0509277	0.478981	0.901612	-0.0637645	0.135872	1.03671	0.938226	1.14554	1.037 (0.938-1.146)
Y7cF3n	XPtH0l	Allergic asthma	family.Methanobacteriaceae.id.121	Simple mode	9	0.00313948	0.0928178	0.973846		-0.178783	0.185062	1.00314	0.836287	1.20329	1.003 (0.836-1.203)
Y7cF3n	XPtH0l	Allergic asthma	family.Methanobacteriaceae.id.121	Weighted mode	9	0.0071428	0.0924593	0.940319		-0.174077	0.188363	1.00717	0.840232	1.20727	1.007 (0.84-1.207)
yfxJv6	XPtH0l	Allergic asthma	family.Erysipelotrichaceae.id.2149	MR Egger	13	0.489549	0.394718	0.240687		-0.284099	1.2632	1.63158	0.752692	3.53671	1.632 (0.753-3.537)
yfxJv6	XPtH0l	Allergic asthma	family.Erysipelotrichaceae.id.2149	Weighted median	13	-0.0497131	0.123726	0.687832		-0.292216	0.19279	0.951502	0.746607	1.21263	0.952 (0.747-1.213)
yfxJv6	XPtH0l	Allergic asthma	family.Erysipelotrichaceae.id.2149	Inverse variance weighted (fixed effects)	13	0.0330519	0.0910507	0.7166	0.970504	-0.145407	0.211511	1.0336	0.86467	1.23554	1.034 (0.865-1.236)
yfxJv6	XPtH0l	Allergic asthma	family.Erysipelotrichaceae.id.2149	Simple mode	13	-0.151529	0.222512	0.508804		-0.587653	0.284595	0.859393	0.55563	1.32922	0.859 (0.556-1.329)
yfxJv6	XPtH0l	Allergic asthma	family.Erysipelotrichaceae.id.2149	Weighted mode	13	-0.147739	0.19711	0.467979		-0.534074	0.238596	0.862656	0.586212	1.26946	0.863 (0.586-1.269)
ylev3A	XPtH0l	Allergic asthma	family.FamilyXIII.id.1957	MR Egger	7	0.376692	0.448846	0.4396		-0.503045	1.25643	1.45746	0.604687	3.51286	1.457 (0.605-3.513)
ylev3A	XPtH0l	Allergic asthma	family.FamilyXIII.id.1957	Weighted median	7	-0.0445807	0.149119	0.764971		-0.336855	0.247694	0.956398	0.714012	1.28107	0.956 (0.714-1.281)
ylev3A	XPtH0l	Allergic asthma	family.FamilyXIII.id.1957	Inverse variance weighted (fixed effects)	7	-0.0368269	0.119183	0.757326	0.970504	-0.270425	0.196772	0.963843	0.763055	1.21747	0.964 (0.763-1.217)
ylev3A	XPtH0l	Allergic asthma	family.FamilyXIII.id.1957	Simple mode	7	-0.113795	0.211125	0.609294		-0.5276	0.300011	0.892441	0.590019	1.34987	0.892 (0.59-1.35)
ylev3A	XPtH0l	Allergic asthma	family.FamilyXIII.id.1957	Weighted mode	7	-0.113795	0.218903	0.621788		-0.542844	0.315255	0.892441	0.581093	1.37061	0.892 (0.581-1.371)
9i4tiU	XPtH0l	Allergic asthma	order.Gastranaerophilales.id.1591	MR Egger	9	0.12378	0.183697	0.52204		-0.236265	0.483826	1.13177	0.789571	1.62227	1.132 (0.79-1.622)
9i4tiU	XPtH0l	Allergic asthma	order.Gastranaerophilales.id.1591	Weighted median	9	0.0639529	0.0793693	0.420379		-0.0916108	0.219517	1.06604	0.91246	1.24547	1.066 (0.912-1.245)
9i4tiU	XPtH0l	Allergic asthma	order.Gastranaerophilales.id.1591	Inverse variance weighted (fixed effects)	9	0.0332077	0.061415	0.588708	0.796223	-0.0871658	0.153581	1.03377	0.916525	1.166	1.034 (0.917-1.166)
9i4tiU	XPtH0l	Allergic asthma	order.Gastranaerophilales.id.1591	Simple mode	9	0.0904346	0.129062	0.503353		-0.162527	0.343396	1.09465	0.849993	1.40973	1.095 (0.85-1.41)
9i4tiU	XPtH0l	Allergic asthma	order.Gastranaerophilales.id.1591	Weighted mode	9	0.0904346	0.119112	0.469488		-0.143026	0.323895	1.09465	0.866732	1.3825	1.095 (0.867-1.383)
aGfu8V	XPtH0l	Allergic asthma	order.Bifidobacteriales.id.432	MR Egger	11	0.0655577	0.261901	0.807965		-0.447769	0.578884	1.06775	0.639053	1.78405	1.068 (0.639-1.784)
aGfu8V	XPtH0l	Allergic asthma	order.Bifidobacteriales.id.432	Weighted median	11	-0.0941804	0.104571	0.367782		-0.299139	0.110779	0.910119	0.741456	1.11715	0.91 (0.741-1.117)
aGfu8V	XPtH0l	Allergic asthma	order.Bifidobacteriales.id.432	Inverse variance weighted (fixed effects)	11	0.0210133	0.0765032	0.783568	0.824808	-0.128933	0.17096	1.02124	0.879033	1.18644	1.021 (0.879-1.186)
aGfu8V	XPtH0l	Allergic asthma	order.Bifidobacteriales.id.432	Simple mode	11	-0.0896773	0.158654	0.584369		-0.400639	0.221284	0.914226	0.669892	1.24768	0.914 (0.67-1.248)
aGfu8V	XPtH0l	Allergic asthma	order.Bifidobacteriales.id.432	Weighted mode	11	-0.101782	0.124557	0.432877		-0.345914	0.14235	0.903226	0.707573	1.15298	0.903 (0.708-1.153)
BPW89n	XPtH0l	Allergic asthma	order.Verrucomicrobiales.id.4030	MR Egger	11	0.437214	0.257543	0.123805		-0.0675711	0.941998	1.54839	0.934661	2.5651	1.548 (0.935-2.565)
BPW89n	XPtH0l	Allergic asthma	order.Verrucomicrobiales.id.4030	Weighted median	11	-0.105743	0.107017	0.323109		-0.315497	0.104011	0.899656	0.729426	1.10961	0.9 (0.729-1.11)
BPW89n	XPtH0l	Allergic asthma	order.Verrucomicrobiales.id.4030	Inverse variance weighted (fixed effects)	11	-0.154736	0.0758906	0.0414564	0.462178	-0.303482	-0.00599049	0.856641	0.738244	0.994027	0.857 (0.738-0.994)
BPW89n	XPtH0l	Allergic asthma	order.Verrucomicrobiales.id.4030	Simple mode	11	-0.0775816	0.192075	0.694779		-0.454048	0.298885	0.925351	0.635052	1.34835	0.925 (0.635-1.348)
BPW89n	XPtH0l	Allergic asthma	order.Verrucomicrobiales.id.4030	Weighted mode	11	-0.0214282	0.154509	0.892452		-0.324266	0.28141	0.9788	0.723058	1.325	0.979 (0.723-1.325)
C1xV1V	XPtH0l	Allergic asthma	order.Victivallales.id.2254	MR Egger	8	-0.353089	0.2074	0.139566		-0.759593	0.0534149	0.702515	0.467857	1.05487	0.703 (0.468-1.055)
C1xV1V	XPtH0l	Allergic asthma	order.Victivallales.id.2254	Weighted median	8	-0.0332249	0.0769829	0.666041		-0.184111	0.117662	0.967321	0.831843	1.12486	0.967 (0.832-1.125)
C1xV1V	XPtH0l	Allergic asthma	order.Victivallales.id.2254	Inverse variance weighted (fixed effects)	8	-0.037898	0.0582766	0.51549	0.796223	-0.15212	0.0763242	0.962811	0.858885	1.07931	0.963 (0.859-1.079)
C1xV1V	XPtH0l	Allergic asthma	order.Victivallales.id.2254	Simple mode	8	-0.0399566	0.12705	0.762311		-0.288974	0.209061	0.960831	0.749032	1.23252	0.961 (0.749-1.233)
C1xV1V	XPtH0l	Allergic asthma	order.Victivallales.id.2254	Weighted mode	8	-0.0479476	0.120454	0.702448		-0.284037	0.188141	0.953184	0.752739	1.207	0.953 (0.753-1.207)
CYNr8c	XPtH0l	Allergic asthma	order.Actinomycetales.id.420	MR Egger	4	0.0288839	0.217203	0.906381		-0.396833	0.454601	1.02931	0.672446	1.57554	1.029 (0.672-1.576)
CYNr8c	XPtH0l	Allergic asthma	order.Actinomycetales.id.420	Weighted median	4	-0.044948	0.120392	0.708891		-0.280917	0.191021	0.956047	0.755091	1.21049	0.956 (0.755-1.21)
CYNr8c	XPtH0l	Allergic asthma	order.Actinomycetales.id.420	Inverse variance weighted (fixed effects)	4	-0.0720162	0.0954874	0.450732	0.796223	-0.259172	0.115139	0.930516	0.771691	1.12203	0.931 (0.772-1.122)
CYNr8c	XPtH0l	Allergic asthma	order.Actinomycetales.id.420	Simple mode	4	0.0412566	0.180568	0.83396		-0.312657	0.39517	1.04212	0.731501	1.48464	1.042 (0.732-1.485)
CYNr8c	XPtH0l	Allergic asthma	order.Actinomycetales.id.420	Weighted mode	4	-0.0368173	0.129549	0.794747		-0.290733	0.217099	0.963852	0.747715	1.24247	0.964 (0.748-1.242)
dSCeM7	XPtH0l	Allergic asthma	order.Enterobacteriales.id.3468	MR Egger	7	0.175625	0.697808	0.811305		-1.19208	1.54333	1.19199	0.303589	4.68014	1.192 (0.304-4.68)
dSCeM7	XPtH0l	Allergic asthma	order.Enterobacteriales.id.3468	Weighted median	7	-0.086013	0.149752	0.565718		-0.379527	0.207501	0.917582	0.684185	1.2306	0.918 (0.684-1.231)
dSCeM7	XPtH0l	Allergic asthma	order.Enterobacteriales.id.3468	Inverse variance weighted (fixed effects)	7	-0.0982606	0.108986	0.367275	0.796223	-0.311873	0.115352	0.906413	0.732074	1.12227	0.906 (0.732-1.122)
dSCeM7	XPtH0l	Allergic asthma	order.Enterobacteriales.id.3468	Simple mode	7	-0.30347	0.23975	0.252521		-0.773381	0.16644	0.738252	0.46145	1.18109	0.738 (0.461-1.181)
dSCeM7	XPtH0l	Allergic asthma	order.Enterobacteriales.id.3468	Weighted mode	7	-0.25584	0.245468	0.337457		-0.736956	0.225277	0.774266	0.478568	1.25267	0.774 (0.479-1.253)
FlVBaS	XPtH0l	Allergic asthma	order.Erysipelotrichales.id.2148	MR Egger	13	0.489549	0.394718	0.240687		-0.284099	1.2632	1.63158	0.752692	3.53671	1.632 (0.753-3.537)
FlVBaS	XPtH0l	Allergic asthma	order.Erysipelotrichales.id.2148	Weighted median	13	-0.0497131	0.125876	0.69289		-0.296431	0.197004	0.951502	0.743467	1.21775	0.952 (0.743-1.218)
FlVBaS	XPtH0l	Allergic asthma	order.Erysipelotrichales.id.2148	Inverse variance weighted (fixed effects)	13	0.0330519	0.0910507	0.7166	0.796223	-0.145407	0.211511	1.0336	0.86467	1.23554	1.034 (0.865-1.236)
FlVBaS	XPtH0l	Allergic asthma	order.Erysipelotrichales.id.2148	Simple mode	13	-0.151529	0.20322	0.470239		-0.54984	0.246782	0.859393	0.577042	1.2799	0.859 (0.577-1.28)
FlVBaS	XPtH0l	Allergic asthma	order.Erysipelotrichales.id.2148	Weighted mode	13	-0.147739	0.187048	0.444946		-0.514354	0.218876	0.862656	0.597887	1.24468	0.863 (0.598-1.245)
j0mByI	XPtH0l	Allergic asthma	order.NB1n.id.3953	MR Egger	12	0.135018	0.196536	0.50771		-0.250194	0.520229	1.14456	0.77865	1.68241	1.145 (0.779-1.682)
j0mByI	XPtH0l	Allergic asthma	order.NB1n.id.3953	Weighted median	12	0.118156	0.0664244	0.0752729		-0.0120362	0.248348	1.12542	0.988036	1.28191	1.125 (0.988-1.282)
j0mByI	XPtH0l	Allergic asthma	order.NB1n.id.3953	Inverse variance weighted (fixed effects)	12	0.0947669	0.0484392	0.0504168	0.462178	-0.00017388	0.189708	1.0994	0.999826	1.2089	1.099 (1-1.209)
j0mByI	XPtH0l	Allergic asthma	order.NB1n.id.3953	Simple mode	12	0.185738	0.1179	0.14347		-0.0453458	0.416823	1.20411	0.955667	1.51713	1.204 (0.956-1.517)
j0mByI	XPtH0l	Allergic asthma	order.NB1n.id.3953	Weighted mode	12	0.16639	0.111679	0.164354		-0.0524999	0.385281	1.18103	0.948854	1.47003	1.181 (0.949-1.47)
jfZByg	XPtH0l	Allergic asthma	order.Lactobacillales.id.1800	MR Egger	15	0.17117	0.244257	0.495792		-0.307572	0.649913	1.18669	0.73523	1.91537	1.187 (0.735-1.915)
jfZByg	XPtH0l	Allergic asthma	order.Lactobacillales.id.1800	Weighted median	15	-0.0687724	0.115896	0.552916		-0.295929	0.158384	0.933539	0.74384	1.17162	0.934 (0.744-1.172)
jfZByg	XPtH0l	Allergic asthma	order.Lactobacillales.id.1800	Inverse variance weighted (fixed effects)	15	-0.0295821	0.0785662	0.706527	0.796223	-0.183572	0.124408	0.970851	0.832292	1.13248	0.971 (0.832-1.132)
jfZByg	XPtH0l	Allergic asthma	order.Lactobacillales.id.1800	Simple mode	15	-0.2526	0.220333	0.270829		-0.684453	0.179253	0.776779	0.504366	1.19632	0.777 (0.504-1.196)
jfZByg	XPtH0l	Allergic asthma	order.Lactobacillales.id.1800	Weighted mode	15	0.000404986	0.177612	0.998213		-0.347714	0.348524	1.00041	0.706301	1.41697	1 (0.706-1.417)
jHia6Z	XPtH0l	Allergic asthma	order.Pasteurellales.id.3688	MR Egger	13	0.168378	0.184907	0.382023		-0.19404	0.530796	1.18338	0.823625	1.70029	1.183 (0.824-1.7)
jHia6Z	XPtH0l	Allergic asthma	order.Pasteurellales.id.3688	Weighted median	13	-0.0971201	0.0814728	0.233239		-0.256807	0.0625665	0.907447	0.773518	1.06457	0.907 (0.774-1.065)
jHia6Z	XPtH0l	Allergic asthma	order.Pasteurellales.id.3688	Inverse variance weighted (multiplicative random effects)	13	-0.0800083	0.0907222	0.377829	0.796223	-0.257824	0.0978072	0.923109	0.772731	1.10275	0.923 (0.773-1.103)
jHia6Z	XPtH0l	Allergic asthma	order.Pasteurellales.id.3688	Simple mode	13	0.0924342	0.143632	0.531974		-0.189084	0.373953	1.09684	0.827717	1.45347	1.097 (0.828-1.453)
jHia6Z	XPtH0l	Allergic asthma	order.Pasteurellales.id.3688	Weighted mode	13	0.000836756	0.0968574	0.993249		-0.189004	0.190677	1.00084	0.827783	1.21007	1.001 (0.828-1.21)
m0ByAU	XPtH0l	Allergic asthma	order.Desulfovibrionales.id.3156	MR Egger	11	0.191562	0.386974	0.632442		-0.566907	0.950031	1.21114	0.567278	2.58579	1.211 (0.567-2.586)
m0ByAU	XPtH0l	Allergic asthma	order.Desulfovibrionales.id.3156	Weighted median	11	-0.0559296	0.117637	0.634471		-0.286498	0.174639	0.945606	0.750889	1.19082	0.946 (0.751-1.191)
m0ByAU	XPtH0l	Allergic asthma	order.Desulfovibrionales.id.3156	Inverse variance weighted (fixed effects)	11	0.0364567	0.0906284	0.687489	0.796223	-0.141175	0.214088	1.03713	0.868337	1.23873	1.037 (0.868-1.239)
m0ByAU	XPtH0l	Allergic asthma	order.Desulfovibrionales.id.3156	Simple mode	11	-0.06103	0.188268	0.752491		-0.430035	0.307975	0.940795	0.650486	1.36067	0.941 (0.65-1.361)
m0ByAU	XPtH0l	Allergic asthma	order.Desulfovibrionales.id.3156	Weighted mode	11	-0.063522	0.178875	0.729876		-0.414117	0.287073	0.938454	0.660924	1.33252	0.938 (0.661-1.333)
NKNDGp	XPtH0l	Allergic asthma	order.Methanobacteriales.id.120	MR Egger	9	-0.0339808	0.200607	0.870281		-0.42717	0.359209	0.96659	0.652352	1.4322	0.967 (0.652-1.432)
NKNDGp	XPtH0l	Allergic asthma	order.Methanobacteriales.id.120	Weighted median	9	0.00409617	0.0670642	0.951297		-0.12735	0.135542	1.0041	0.880426	1.14516	1.004 (0.88-1.145)
NKNDGp	XPtH0l	Allergic asthma	order.Methanobacteriales.id.120	Inverse variance weighted (fixed effects)	9	0.0360538	0.0509277	0.478981	0.796223	-0.0637645	0.135872	1.03671	0.938226	1.14554	1.037 (0.938-1.146)
NKNDGp	XPtH0l	Allergic asthma	order.Methanobacteriales.id.120	Simple mode	9	0.00313948	0.0929529	0.973884		-0.179048	0.185327	1.00314	0.836066	1.20361	1.003 (0.836-1.204)
NKNDGp	XPtH0l	Allergic asthma	order.Methanobacteriales.id.120	Weighted mode	9	0.0071428	0.0857262	0.935643		-0.16088	0.175166	1.00717	0.851394	1.19144	1.007 (0.851-1.191)
oGD8An	XPtH0l	Allergic asthma	order.Coriobacteriales.id.810	MR Egger	14	-0.445051	0.395367	0.282317		-1.21997	0.329868	0.640792	0.295239	1.39078	0.641 (0.295-1.391)
oGD8An	XPtH0l	Allergic asthma	order.Coriobacteriales.id.810	Weighted median	14	-0.211721	0.117367	0.0712446		-0.44176	0.0183193	0.809191	0.642904	1.01849	0.809 (0.643-1.018)
oGD8An	XPtH0l	Allergic asthma	order.Coriobacteriales.id.810	Inverse variance weighted (fixed effects)	14	-0.13105	0.084229	0.119736	0.598682	-0.296139	0.0340386	0.877174	0.743684	1.03462	0.877 (0.744-1.035)
oGD8An	XPtH0l	Allergic asthma	order.Coriobacteriales.id.810	Simple mode	14	-0.281294	0.198684	0.180348		-0.670714	0.108126	0.754806	0.511343	1.11419	0.755 (0.511-1.114)
oGD8An	XPtH0l	Allergic asthma	order.Coriobacteriales.id.810	Weighted mode	14	-0.271267	0.202999	0.204372		-0.669144	0.126611	0.762413	0.512147	1.13498	0.762 (0.512-1.135)
Oxkiqb	XPtH0l	Allergic asthma	order.Clostridiales.id.1863	MR Egger	11	-0.591896	0.488839	0.2568		-1.55002	0.366228	0.553278	0.212244	1.44228	0.553 (0.212-1.442)
Oxkiqb	XPtH0l	Allergic asthma	order.Clostridiales.id.1863	Weighted median	11	-0.123581	0.131158	0.346073		-0.38065	0.133488	0.88375	0.683417	1.14281	0.884 (0.683-1.143)
Oxkiqb	XPtH0l	Allergic asthma	order.Clostridiales.id.1863	Inverse variance weighted (fixed effects)	11	0.000967692	0.0940349	0.991789	0.991789	-0.183341	0.185276	1.00097	0.832484	1.20355	1.001 (0.832-1.204)
Oxkiqb	XPtH0l	Allergic asthma	order.Clostridiales.id.1863	Simple mode	11	-0.191752	0.21271	0.388534		-0.608664	0.22516	0.825512	0.544077	1.25252	0.826 (0.544-1.253)
Oxkiqb	XPtH0l	Allergic asthma	order.Clostridiales.id.1863	Weighted mode	11	-0.170301	0.176821	0.358195		-0.516871	0.176268	0.843411	0.596384	1.19276	0.843 (0.596-1.193)
qiWbrh	XPtH0l	Allergic asthma	order.Selenomonadales.id.2165	MR Egger	12	0.0693645	0.344799	0.844596		-0.606441	0.74517	1.07183	0.545288	2.1068	1.072 (0.545-2.107)
qiWbrh	XPtH0l	Allergic asthma	order.Selenomonadales.id.2165	Weighted median	12	0.100067	0.128573	0.436399		-0.151936	0.35207	1.10524	0.859043	1.42201	1.105 (0.859-1.422)
qiWbrh	XPtH0l	Allergic asthma	order.Selenomonadales.id.2165	Inverse variance weighted (fixed effects)	12	0.094514	0.0910806	0.299411	0.796223	-0.0840039	0.273032	1.09912	0.919428	1.31394	1.099 (0.919-1.314)
qiWbrh	XPtH0l	Allergic asthma	order.Selenomonadales.id.2165	Simple mode	12	0.179765	0.231912	0.454594		-0.274781	0.634312	1.19694	0.759738	1.88572	1.197 (0.76-1.886)
qiWbrh	XPtH0l	Allergic asthma	order.Selenomonadales.id.2165	Weighted mode	12	0.207896	0.251647	0.426281		-0.285333	0.701125	1.23109	0.751764	2.01602	1.231 (0.752-2.016)
rsbOlb	XPtH0l	Allergic asthma	order.MollicutesRF9.id.11579	MR Egger	12	0.0562818	0.211278	0.795353		-0.357824	0.470387	1.0579	0.699196	1.60061	1.058 (0.699-1.601)
rsbOlb	XPtH0l	Allergic asthma	order.MollicutesRF9.id.11579	Weighted median	12	0.0285931	0.0923552	0.756865		-0.152423	0.209609	1.02901	0.858625	1.2332	1.029 (0.859-1.233)
rsbOlb	XPtH0l	Allergic asthma	order.MollicutesRF9.id.11579	Inverse variance weighted (fixed effects)	12	0.038391	0.0689488	0.57766	0.796223	-0.0967486	0.173531	1.03914	0.907784	1.1895	1.039 (0.908-1.189)
rsbOlb	XPtH0l	Allergic asthma	order.MollicutesRF9.id.11579	Simple mode	12	0.0477271	0.154822	0.763635		-0.255723	0.351177	1.04888	0.774356	1.42074	1.049 (0.774-1.421)
rsbOlb	XPtH0l	Allergic asthma	order.MollicutesRF9.id.11579	Weighted mode	12	0.0127704	0.139254	0.928581		-0.260168	0.285709	1.01285	0.770922	1.3307	1.013 (0.771-1.331)
sFxDb3	XPtH0l	Allergic asthma	order.Burkholderiales.id.2874	MR Egger	10	-0.358624	0.376651	0.368904		-1.09686	0.379612	0.698637	0.333918	1.46172	0.699 (0.334-1.462)
sFxDb3	XPtH0l	Allergic asthma	order.Burkholderiales.id.2874	Weighted median	10	-0.0987161	0.138553	0.47617		-0.370281	0.172849	0.906	0.69054	1.18869	0.906 (0.691-1.189)
sFxDb3	XPtH0l	Allergic asthma	order.Burkholderiales.id.2874	Inverse variance weighted (fixed effects)	10	-0.0714568	0.0943251	0.448715	0.796223	-0.256334	0.11342	0.931036	0.773883	1.1201	0.931 (0.774-1.12)
sFxDb3	XPtH0l	Allergic asthma	order.Burkholderiales.id.2874	Simple mode	10	-0.0666076	0.220099	0.769053		-0.498003	0.364787	0.935562	0.607743	1.44021	0.936 (0.608-1.44)
sFxDb3	XPtH0l	Allergic asthma	order.Burkholderiales.id.2874	Weighted mode	10	-0.0910804	0.211092	0.676276		-0.504821	0.32266	0.912944	0.603614	1.3808	0.913 (0.604-1.381)
staWrf	XPtH0l	Allergic asthma	order.Rhodospirillales.id.2667	MR Egger	13	-0.101171	0.227429	0.665059		-0.546932	0.344591	0.903779	0.578723	1.41141	0.904 (0.579-1.411)
staWrf	XPtH0l	Allergic asthma	order.Rhodospirillales.id.2667	Weighted median	13	-0.0556007	0.0835289	0.505637		-0.219317	0.108116	0.945917	0.803067	1.11418	0.946 (0.803-1.114)
staWrf	XPtH0l	Allergic asthma	order.Rhodospirillales.id.2667	Inverse variance weighted (fixed effects)	13	0.0232554	0.0583082	0.690015	0.796223	-0.0910286	0.137539	1.02353	0.912992	1.14745	1.024 (0.913-1.147)
staWrf	XPtH0l	Allergic asthma	order.Rhodospirillales.id.2667	Simple mode	13	-0.0856344	0.142178	0.558183		-0.364304	0.193035	0.91793	0.69468	1.21293	0.918 (0.695-1.213)
staWrf	XPtH0l	Allergic asthma	order.Rhodospirillales.id.2667	Weighted mode	13	-0.083103	0.12018	0.502417		-0.318655	0.152449	0.920256	0.727126	1.16468	0.92 (0.727-1.165)
tSliO9	XPtH0l	Allergic asthma	order.Bacteroidales.id.913	MR Egger	12	-0.130107	0.213007	0.554955		-0.547601	0.287388	0.878002	0.578336	1.33294	0.878 (0.578-1.333)
tSliO9	XPtH0l	Allergic asthma	order.Bacteroidales.id.913	Weighted median	12	-0.0648763	0.13365	0.627378		-0.32683	0.197077	0.937183	0.721207	1.21784	0.937 (0.721-1.218)
tSliO9	XPtH0l	Allergic asthma	order.Bacteroidales.id.913	Inverse variance weighted (fixed effects)	12	-0.166339	0.091582	0.0693266	0.462178	-0.34584	0.0131617	0.846759	0.707626	1.01325	0.847 (0.708-1.013)
tSliO9	XPtH0l	Allergic asthma	order.Bacteroidales.id.913	Simple mode	12	-0.00723867	0.209125	0.973008		-0.417124	0.402647	0.992787	0.658939	1.49578	0.993 (0.659-1.496)
tSliO9	XPtH0l	Allergic asthma	order.Bacteroidales.id.913	Weighted mode	12	-0.026189	0.192545	0.894267		-0.403578	0.3512	0.974151	0.667926	1.42077	0.974 (0.668-1.421)
uCOF7P	XPtH0l	Allergic asthma	order.Bacillales.id.1674	MR Egger	8	-0.108845	0.190862	0.589189		-0.482935	0.265245	0.896869	0.61697	1.30375	0.897 (0.617-1.304)
uCOF7P	XPtH0l	Allergic asthma	order.Bacillales.id.1674	Weighted median	8	-0.0113612	0.058055	0.844847		-0.125149	0.102427	0.988703	0.882365	1.10786	0.989 (0.882-1.108)
uCOF7P	XPtH0l	Allergic asthma	order.Bacillales.id.1674	Inverse variance weighted (fixed effects)	8	0.0286155	0.0475292	0.547134	0.796223	-0.0645418	0.121773	1.02903	0.937497	1.1295	1.029 (0.937-1.129)
uCOF7P	XPtH0l	Allergic asthma	order.Bacillales.id.1674	Simple mode	8	-0.028328	0.0945221	0.773112		-0.213591	0.156935	0.972069	0.807678	1.16992	0.972 (0.808-1.17)
uCOF7P	XPtH0l	Allergic asthma	order.Bacillales.id.1674	Weighted mode	8	-0.0315411	0.0927375	0.74375		-0.213307	0.150224	0.968951	0.807908	1.16209	0.969 (0.808-1.162)
3cOJ1f	XPtH0l	Allergic asthma	class.Actinobacteria.id.419	MR Egger	14	0.100535	0.219345	0.654895		-0.329381	0.530452	1.10576	0.719369	1.6997	1.106 (0.719-1.7)
3cOJ1f	XPtH0l	Allergic asthma	class.Actinobacteria.id.419	Weighted median	14	-0.116818	0.106539	0.272868		-0.325636	0.0919986	0.889747	0.722068	1.09636	0.89 (0.722-1.096)
3cOJ1f	XPtH0l	Allergic asthma	class.Actinobacteria.id.419	Inverse variance weighted (fixed effects)	14	-0.0989688	0.0719441	0.168935	0.675738	-0.239979	0.0420416	0.905771	0.786644	1.04294	0.906 (0.787-1.043)
3cOJ1f	XPtH0l	Allergic asthma	class.Actinobacteria.id.419	Simple mode	14	-0.184268	0.177007	0.31684		-0.531201	0.162665	0.831713	0.587898	1.17664	0.832 (0.588-1.177)
3cOJ1f	XPtH0l	Allergic asthma	class.Actinobacteria.id.419	Weighted mode	14	-0.129358	0.130165	0.338458		-0.384482	0.125765	0.878659	0.680804	1.13402	0.879 (0.681-1.134)
3Oo7Td	XPtH0l	Allergic asthma	class.Methanobacteria.id.119	MR Egger	9	-0.0339808	0.200607	0.870281		-0.42717	0.359209	0.96659	0.652352	1.4322	0.967 (0.652-1.432)
3Oo7Td	XPtH0l	Allergic asthma	class.Methanobacteria.id.119	Weighted median	9	0.00409617	0.0660095	0.95052		-0.125282	0.133475	1.0041	0.882248	1.14279	1.004 (0.882-1.143)
3Oo7Td	XPtH0l	Allergic asthma	class.Methanobacteria.id.119	Inverse variance weighted (fixed effects)	9	0.0360538	0.0509277	0.478981	0.95321	-0.0637645	0.135872	1.03671	0.938226	1.14554	1.037 (0.938-1.146)
3Oo7Td	XPtH0l	Allergic asthma	class.Methanobacteria.id.119	Simple mode	9	0.00313948	0.0909743	0.973316		-0.17517	0.181449	1.00314	0.839314	1.19895	1.003 (0.839-1.199)
3Oo7Td	XPtH0l	Allergic asthma	class.Methanobacteria.id.119	Weighted mode	9	0.0071428	0.0859446	0.935807		-0.161309	0.175594	1.00717	0.851029	1.19195	1.007 (0.851-1.192)
dP6VTT	XPtH0l	Allergic asthma	class.Alphaproteobacteria.id.2379	MR Egger	6	-0.0881913	0.315366	0.793613		-0.706309	0.529926	0.915586	0.493462	1.69881	0.916 (0.493-1.699)
dP6VTT	XPtH0l	Allergic asthma	class.Alphaproteobacteria.id.2379	Weighted median	6	-0.0208686	0.106053	0.844004		-0.228733	0.186996	0.979348	0.795541	1.20562	0.979 (0.796-1.206)
dP6VTT	XPtH0l	Allergic asthma	class.Alphaproteobacteria.id.2379	Inverse variance weighted (fixed effects)	6	0.000768117	0.0902031	0.993206	0.993206	-0.17603	0.177566	1.00077	0.838593	1.19431	1.001 (0.839-1.194)
dP6VTT	XPtH0l	Allergic asthma	class.Alphaproteobacteria.id.2379	Simple mode	6	-0.029605	0.158716	0.859363		-0.340689	0.281479	0.970829	0.71128	1.32509	0.971 (0.711-1.325)
dP6VTT	XPtH0l	Allergic asthma	class.Alphaproteobacteria.id.2379	Weighted mode	6	-0.0361062	0.152869	0.822655		-0.335729	0.263517	0.964538	0.714817	1.3015	0.965 (0.715-1.301)
Fr2Ff4	XPtH0l	Allergic asthma	class.Clostridia.id.1859	MR Egger	10	-0.762929	0.482816	0.152724		-1.70925	0.18339	0.466299	0.181002	1.20128	0.466 (0.181-1.201)
Fr2Ff4	XPtH0l	Allergic asthma	class.Clostridia.id.1859	Weighted median	10	-0.120541	0.133681	0.367212		-0.382556	0.141473	0.886441	0.682116	1.15197	0.886 (0.682-1.152)
Fr2Ff4	XPtH0l	Allergic asthma	class.Clostridia.id.1859	Inverse variance weighted (fixed effects)	10	0.0462273	0.096557	0.632112	0.95321	-0.143024	0.235479	1.04731	0.866733	1.26551	1.047 (0.867-1.266)
Fr2Ff4	XPtH0l	Allergic asthma	class.Clostridia.id.1859	Simple mode	10	-0.133961	0.202167	0.524176		-0.530209	0.262287	0.874624	0.588482	1.2999	0.875 (0.588-1.3)
Fr2Ff4	XPtH0l	Allergic asthma	class.Clostridia.id.1859	Weighted mode	10	-0.117917	0.17111	0.508116		-0.453293	0.217458	0.888769	0.635532	1.24291	0.889 (0.636-1.243)
FRQYhm	XPtH0l	Allergic asthma	class.Gammaproteobacteria.id.3303	MR Egger	7	0.190141	0.750161	0.81		-1.28017	1.66046	1.20942	0.277989	5.26171	1.209 (0.278-5.262)
FRQYhm	XPtH0l	Allergic asthma	class.Gammaproteobacteria.id.3303	Weighted median	7	-0.00804068	0.172902	0.962908		-0.346929	0.330847	0.991992	0.706856	1.39215	0.992 (0.707-1.392)
FRQYhm	XPtH0l	Allergic asthma	class.Gammaproteobacteria.id.3303	Inverse variance weighted (multiplicative random effects)	7	-0.00561782	0.212185	0.978878	0.993206	-0.4215	0.410264	0.994398	0.656062	1.50722	0.994 (0.656-1.507)
FRQYhm	XPtH0l	Allergic asthma	class.Gammaproteobacteria.id.3303	Simple mode	7	-0.232984	0.222625	0.335632		-0.66933	0.203361	0.792166	0.512052	1.22551	0.792 (0.512-1.226)
FRQYhm	XPtH0l	Allergic asthma	class.Gammaproteobacteria.id.3303	Weighted mode	7	-0.121845	0.186892	0.538589		-0.488152	0.244463	0.885286	0.61376	1.27694	0.885 (0.614-1.277)
IgBtIU	XPtH0l	Allergic asthma	class.Bacilli.id.1673	MR Egger	18	0.136468	0.24215	0.580862		-0.338146	0.611081	1.14622	0.713091	1.84242	1.146 (0.713-1.842)
IgBtIU	XPtH0l	Allergic asthma	class.Bacilli.id.1673	Weighted median	18	-0.0710655	0.106131	0.503111		-0.279082	0.136951	0.931401	0.756478	1.14677	0.931 (0.756-1.147)
IgBtIU	XPtH0l	Allergic asthma	class.Bacilli.id.1673	Inverse variance weighted (fixed effects)	18	-0.00776939	0.0708372	0.912664	0.993206	-0.14661	0.131072	0.992261	0.86363	1.14005	0.992 (0.864-1.14)
IgBtIU	XPtH0l	Allergic asthma	class.Bacilli.id.1673	Simple mode	18	-0.17283	0.22027	0.443469		-0.604559	0.258899	0.841281	0.546315	1.2955	0.841 (0.546-1.296)
IgBtIU	XPtH0l	Allergic asthma	class.Bacilli.id.1673	Weighted mode	18	-0.00542944	0.163422	0.973883		-0.325737	0.314878	0.994585	0.721995	1.37009	0.995 (0.722-1.37)
Msb4zz	XPtH0l	Allergic asthma	class.Melainabacteria.id.1589	MR Egger	10	0.149207	0.177549	0.425103		-0.198789	0.497202	1.16091	0.819723	1.64411	1.161 (0.82-1.644)
Msb4zz	XPtH0l	Allergic asthma	class.Melainabacteria.id.1589	Weighted median	10	0.0372727	0.0794046	0.638782		-0.11836	0.192906	1.03798	0.888376	1.21277	1.038 (0.888-1.213)
Msb4zz	XPtH0l	Allergic asthma	class.Melainabacteria.id.1589	Inverse variance weighted (fixed effects)	10	0.0167446	0.0584422	0.774483	0.95321	-0.0978022	0.131291	1.01689	0.906828	1.1403	1.017 (0.907-1.14)
Msb4zz	XPtH0l	Allergic asthma	class.Melainabacteria.id.1589	Simple mode	10	0.0076525	0.123006	0.951753		-0.233438	0.248743	1.00768	0.791806	1.28241	1.008 (0.792-1.282)
Msb4zz	XPtH0l	Allergic asthma	class.Melainabacteria.id.1589	Weighted mode	10	0.0638468	0.123226	0.616864		-0.177676	0.305369	1.06593	0.837214	1.35713	1.066 (0.837-1.357)
MXS84H	XPtH0l	Allergic asthma	class.Negativicutes.id.2164	MR Egger	12	0.0693645	0.344799	0.844596		-0.606441	0.74517	1.07183	0.545288	2.1068	1.072 (0.545-2.107)
MXS84H	XPtH0l	Allergic asthma	class.Negativicutes.id.2164	Weighted median	12	0.100067	0.126613	0.42933		-0.148094	0.348228	1.10524	0.86235	1.41656	1.105 (0.862-1.417)
MXS84H	XPtH0l	Allergic asthma	class.Negativicutes.id.2164	Inverse variance weighted (fixed effects)	12	0.094514	0.0910806	0.299411	0.854257	-0.0840039	0.273032	1.09912	0.919428	1.31394	1.099 (0.919-1.314)
MXS84H	XPtH0l	Allergic asthma	class.Negativicutes.id.2164	Simple mode	12	0.179765	0.241012	0.47138		-0.292618	0.652148	1.19694	0.746308	1.91966	1.197 (0.746-1.92)
MXS84H	XPtH0l	Allergic asthma	class.Negativicutes.id.2164	Weighted mode	12	0.207896	0.243195	0.410864		-0.268766	0.684558	1.23109	0.764322	1.9829	1.231 (0.764-1.983)
n3j0op	XPtH0l	Allergic asthma	class.Deltaproteobacteria.id.3087	MR Egger	12	0.339987	0.395173	0.409749		-0.434552	1.11452	1.40493	0.647555	3.04812	1.405 (0.648-3.048)
n3j0op	XPtH0l	Allergic asthma	class.Deltaproteobacteria.id.3087	Weighted median	12	-0.0768383	0.120657	0.524235		-0.313327	0.15965	0.92604	0.731011	1.1731	0.926 (0.731-1.173)
n3j0op	XPtH0l	Allergic asthma	class.Deltaproteobacteria.id.3087	Inverse variance weighted (fixed effects)	12	-0.0323726	0.0873834	0.711035	0.95321	-0.203644	0.138899	0.968146	0.815753	1.14901	0.968 (0.816-1.149)
n3j0op	XPtH0l	Allergic asthma	class.Deltaproteobacteria.id.3087	Simple mode	12	-0.0862029	0.211195	0.690983		-0.500145	0.327739	0.917408	0.606443	1.38783	0.917 (0.606-1.388)
n3j0op	XPtH0l	Allergic asthma	class.Deltaproteobacteria.id.3087	Weighted mode	12	-0.0862029	0.203721	0.680346		-0.485496	0.31309	0.917408	0.615392	1.36764	0.917 (0.615-1.368)
nQHoYD	XPtH0l	Allergic asthma	class.Lentisphaeria.id.2250	MR Egger	8	-0.353089	0.2074	0.139566		-0.759593	0.0534149	0.702515	0.467857	1.05487	0.703 (0.468-1.055)
nQHoYD	XPtH0l	Allergic asthma	class.Lentisphaeria.id.2250	Weighted median	8	-0.0332249	0.0795065	0.676028		-0.189058	0.122608	0.967321	0.827739	1.13044	0.967 (0.828-1.13)
nQHoYD	XPtH0l	Allergic asthma	class.Lentisphaeria.id.2250	Inverse variance weighted (fixed effects)	8	-0.037898	0.0582766	0.51549	0.95321	-0.15212	0.0763242	0.962811	0.858885	1.07931	0.963 (0.859-1.079)
nQHoYD	XPtH0l	Allergic asthma	class.Lentisphaeria.id.2250	Simple mode	8	-0.0399566	0.126869	0.761984		-0.288619	0.208706	0.960831	0.749297	1.23208	0.961 (0.749-1.232)
nQHoYD	XPtH0l	Allergic asthma	class.Lentisphaeria.id.2250	Weighted mode	8	-0.0479476	0.116958	0.694095		-0.277186	0.181291	0.953184	0.757913	1.19876	0.953 (0.758-1.199)
nRNBx9	XPtH0l	Allergic asthma	class.Mollicutes.id.3920	MR Egger	12	0.065013	0.24666	0.797461		-0.418442	0.548467	1.06717	0.658072	1.7306	1.067 (0.658-1.731)
nRNBx9	XPtH0l	Allergic asthma	class.Mollicutes.id.3920	Weighted median	12	0.0131499	0.100125	0.89551		-0.183094	0.209394	1.01324	0.83269	1.23293	1.013 (0.833-1.233)
nRNBx9	XPtH0l	Allergic asthma	class.Mollicutes.id.3920	Inverse variance weighted (fixed effects)	12	0.0249411	0.0719641	0.728909	0.95321	-0.116108	0.165991	1.02525	0.890379	1.18056	1.025 (0.89-1.181)
nRNBx9	XPtH0l	Allergic asthma	class.Mollicutes.id.3920	Simple mode	12	-0.0537249	0.154943	0.73533		-0.357414	0.249964	0.947693	0.699483	1.28398	0.948 (0.699-1.284)
nRNBx9	XPtH0l	Allergic asthma	class.Mollicutes.id.3920	Weighted mode	12	-0.0262703	0.149226	0.863458		-0.318752	0.266212	0.974072	0.727056	1.30501	0.974 (0.727-1.305)
szt6bn	XPtH0l	Allergic asthma	class.Coriobacteriia.id.809	MR Egger	14	-0.445051	0.395367	0.282317		-1.21997	0.329868	0.640792	0.295239	1.39078	0.641 (0.295-1.391)
szt6bn	XPtH0l	Allergic asthma	class.Coriobacteriia.id.809	Weighted median	14	-0.211721	0.118612	0.0742629		-0.444199	0.0207582	0.809191	0.641338	1.02098	0.809 (0.641-1.021)
szt6bn	XPtH0l	Allergic asthma	class.Coriobacteriia.id.809	Inverse variance weighted (fixed effects)	14	-0.13105	0.084229	0.119736	0.638595	-0.296139	0.0340386	0.877174	0.743684	1.03462	0.877 (0.744-1.035)
szt6bn	XPtH0l	Allergic asthma	class.Coriobacteriia.id.809	Simple mode	14	-0.281294	0.201866	0.186846		-0.676952	0.114364	0.754806	0.508163	1.12116	0.755 (0.508-1.121)
szt6bn	XPtH0l	Allergic asthma	class.Coriobacteriia.id.809	Weighted mode	14	-0.271267	0.185334	0.167043		-0.634522	0.0919882	0.762413	0.530189	1.09635	0.762 (0.53-1.096)
UsMxlz	XPtH0l	Allergic asthma	class.Verrucomicrobiae.id.4029	MR Egger	11	0.437214	0.257543	0.123805		-0.0675711	0.941998	1.54839	0.934661	2.5651	1.548 (0.935-2.565)
UsMxlz	XPtH0l	Allergic asthma	class.Verrucomicrobiae.id.4029	Weighted median	11	-0.105743	0.108166	0.328275		-0.317749	0.106263	0.899656	0.727786	1.11211	0.9 (0.728-1.112)
UsMxlz	XPtH0l	Allergic asthma	class.Verrucomicrobiae.id.4029	Inverse variance weighted (fixed effects)	11	-0.154736	0.0758906	0.0414564	0.554613	-0.303482	-0.00599049	0.856641	0.738244	0.994027	0.857 (0.738-0.994)
UsMxlz	XPtH0l	Allergic asthma	class.Verrucomicrobiae.id.4029	Simple mode	11	-0.0775816	0.188738	0.689703		-0.447509	0.292346	0.925351	0.639219	1.33957	0.925 (0.639-1.34)
UsMxlz	XPtH0l	Allergic asthma	class.Verrucomicrobiae.id.4029	Weighted mode	11	-0.0214282	0.159877	0.896038		-0.334786	0.29193	0.9788	0.715491	1.33901	0.979 (0.715-1.339)
UTPK2n	XPtH0l	Allergic asthma	class.Bacteroidia.id.912	MR Egger	12	-0.130107	0.213007	0.554955		-0.547601	0.287388	0.878002	0.578336	1.33294	0.878 (0.578-1.333)
UTPK2n	XPtH0l	Allergic asthma	class.Bacteroidia.id.912	Weighted median	12	-0.0648763	0.124696	0.602872		-0.309281	0.179528	0.937183	0.733975	1.19665	0.937 (0.734-1.197)
UTPK2n	XPtH0l	Allergic asthma	class.Bacteroidia.id.912	Inverse variance weighted (fixed effects)	12	-0.166339	0.091582	0.0693266	0.554613	-0.34584	0.0131617	0.846759	0.707626	1.01325	0.847 (0.708-1.013)
UTPK2n	XPtH0l	Allergic asthma	class.Bacteroidia.id.912	Simple mode	12	-0.00723867	0.212155	0.973393		-0.423062	0.408585	0.992787	0.655038	1.50469	0.993 (0.655-1.505)
UTPK2n	XPtH0l	Allergic asthma	class.Bacteroidia.id.912	Weighted mode	12	-0.026189	0.209163	0.902618		-0.436149	0.383771	0.974151	0.646522	1.46781	0.974 (0.647-1.468)
X4kHrP	XPtH0l	Allergic asthma	class.Betaproteobacteria.id.2867	MR Egger	10	-0.256376	0.415769	0.554616		-1.07128	0.558532	0.773851	0.342569	1.7481	0.774 (0.343-1.748)
X4kHrP	XPtH0l	Allergic asthma	class.Betaproteobacteria.id.2867	Weighted median	10	-0.105182	0.142306	0.459831		-0.384101	0.173737	0.900161	0.681063	1.18974	0.9 (0.681-1.19)
X4kHrP	XPtH0l	Allergic asthma	class.Betaproteobacteria.id.2867	Inverse variance weighted (fixed effects)	10	-0.0951047	0.0957032	0.320346	0.854257	-0.282683	0.0924736	0.909278	0.753759	1.09688	0.909 (0.754-1.097)
X4kHrP	XPtH0l	Allergic asthma	class.Betaproteobacteria.id.2867	Simple mode	10	-0.306139	0.243047	0.239501		-0.782511	0.170232	0.736284	0.457256	1.18558	0.736 (0.457-1.186)
X4kHrP	XPtH0l	Allergic asthma	class.Betaproteobacteria.id.2867	Weighted mode	10	-0.140178	0.217067	0.534538		-0.56563	0.285274	0.869204	0.568002	1.33013	0.869 (0.568-1.33)
ZJXDpG	XPtH0l	Allergic asthma	class.Erysipelotrichia.id.2147	MR Egger	13	0.489549	0.394718	0.240687		-0.284099	1.2632	1.63158	0.752692	3.53671	1.632 (0.753-3.537)
ZJXDpG	XPtH0l	Allergic asthma	class.Erysipelotrichia.id.2147	Weighted median	13	-0.0497131	0.122822	0.685655		-0.290444	0.191017	0.951502	0.747932	1.21048	0.952 (0.748-1.21)
ZJXDpG	XPtH0l	Allergic asthma	class.Erysipelotrichia.id.2147	Inverse variance weighted (fixed effects)	13	0.0330519	0.0910507	0.7166	0.95321	-0.145407	0.211511	1.0336	0.86467	1.23554	1.034 (0.865-1.236)
ZJXDpG	XPtH0l	Allergic asthma	class.Erysipelotrichia.id.2147	Simple mode	13	-0.151529	0.203658	0.471173		-0.550699	0.247641	0.859393	0.576547	1.281	0.859 (0.577-1.281)
ZJXDpG	XPtH0l	Allergic asthma	class.Erysipelotrichia.id.2147	Weighted mode	13	-0.147739	0.200475	0.475318		-0.540671	0.245192	0.862656	0.582358	1.27787	0.863 (0.582-1.278)
0rWmph	XPtH0l	Allergic asthma	phylum.Firmicutes.id.1672	MR Egger	14	-0.29513	0.243389	0.248622		-0.772173	0.181914	0.744435	0.462008	1.19951	0.744 (0.462-1.2)
0rWmph	XPtH0l	Allergic asthma	phylum.Firmicutes.id.1672	Weighted median	14	-0.0721942	0.123297	0.55819		-0.313856	0.169467	0.93035	0.730624	1.18467	0.93 (0.731-1.185)
0rWmph	XPtH0l	Allergic asthma	phylum.Firmicutes.id.1672	Inverse variance weighted (fixed effects)	14	-0.0429491	0.0788272	0.585856	0.820023	-0.19745	0.111552	0.95796	0.820821	1.11801	0.958 (0.821-1.118)
0rWmph	XPtH0l	Allergic asthma	phylum.Firmicutes.id.1672	Simple mode	14	-0.334141	0.250037	0.20435		-0.824213	0.155931	0.715953	0.43858	1.16875	0.716 (0.439-1.169)
0rWmph	XPtH0l	Allergic asthma	phylum.Firmicutes.id.1672	Weighted mode	14	-0.321281	0.260137	0.238671		-0.83115	0.188588	0.72522	0.435548	1.20754	0.725 (0.436-1.208)
2neTKK	XPtH0l	Allergic asthma	phylum.Euryarchaeota.id.55	MR Egger	11	-0.130196	0.198375	0.528044		-0.519011	0.258619	0.877923	0.595109	1.29514	0.878 (0.595-1.295)
2neTKK	XPtH0l	Allergic asthma	phylum.Euryarchaeota.id.55	Weighted median	11	-0.00626363	0.0604663	0.917496		-0.124778	0.11225	0.993756	0.882693	1.11879	0.994 (0.883-1.119)
2neTKK	XPtH0l	Allergic asthma	phylum.Euryarchaeota.id.55	Inverse variance weighted (fixed effects)	11	-0.0226398	0.0444234	0.610305	0.820023	-0.10971	0.06443	0.977615	0.896094	1.06655	0.978 (0.896-1.067)
2neTKK	XPtH0l	Allergic asthma	phylum.Euryarchaeota.id.55	Simple mode	11	-0.00968845	0.091513	0.917779		-0.189054	0.169677	0.990358	0.827742	1.18492	0.99 (0.828-1.185)
2neTKK	XPtH0l	Allergic asthma	phylum.Euryarchaeota.id.55	Weighted mode	11	-0.00432962	0.0875627	0.961538		-0.175952	0.167293	0.99568	0.838658	1.1821	0.996 (0.839-1.182)
6gX3qe	XPtH0l	Allergic asthma	phylum.Tenericutes.id.3919	MR Egger	12	0.065013	0.24666	0.797461		-0.418442	0.548467	1.06717	0.658072	1.7306	1.067 (0.658-1.731)
6gX3qe	XPtH0l	Allergic asthma	phylum.Tenericutes.id.3919	Weighted median	12	0.0131499	0.0978255	0.893069		-0.178588	0.204888	1.01324	0.83645	1.22739	1.013 (0.836-1.227)
6gX3qe	XPtH0l	Allergic asthma	phylum.Tenericutes.id.3919	Inverse variance weighted (fixed effects)	12	0.0249411	0.0719641	0.728909	0.820023	-0.116108	0.165991	1.02525	0.890379	1.18056	1.025 (0.89-1.181)
6gX3qe	XPtH0l	Allergic asthma	phylum.Tenericutes.id.3919	Simple mode	12	-0.0537249	0.15605	0.737127		-0.359582	0.252132	0.947693	0.697968	1.28677	0.948 (0.698-1.287)
6gX3qe	XPtH0l	Allergic asthma	phylum.Tenericutes.id.3919	Weighted mode	12	-0.0262703	0.159443	0.872119		-0.338778	0.286238	0.974072	0.71264	1.33141	0.974 (0.713-1.331)
7ioeKt	XPtH0l	Allergic asthma	phylum.Proteobacteria.id.2375	MR Egger	12	-0.306977	0.334942	0.380972		-0.963464	0.34951	0.735667	0.381569	1.41837	0.736 (0.382-1.418)
7ioeKt	XPtH0l	Allergic asthma	phylum.Proteobacteria.id.2375	Weighted median	12	-0.0102611	0.11993	0.931817		-0.245323	0.224801	0.989791	0.782452	1.25207	0.99 (0.782-1.252)
7ioeKt	XPtH0l	Allergic asthma	phylum.Proteobacteria.id.2375	Inverse variance weighted (multiplicative random effects)	12	0.0992772	0.124386	0.424789	0.820023	-0.144519	0.343073	1.10437	0.865439	1.40927	1.104 (0.865-1.409)
7ioeKt	XPtH0l	Allergic asthma	phylum.Proteobacteria.id.2375	Simple mode	12	0.158628	0.193627	0.430039		-0.220881	0.538136	1.1719	0.801812	1.71281	1.172 (0.802-1.713)
7ioeKt	XPtH0l	Allergic asthma	phylum.Proteobacteria.id.2375	Weighted mode	12	-0.165058	0.158979	0.321443		-0.476656	0.14654	0.847845	0.620856	1.15782	0.848 (0.621-1.158)
fE3r8h	XPtH0l	Allergic asthma	phylum.Verrucomicrobia.id.3982	MR Egger	12	0.464765	0.20142	0.043697		0.0699825	0.859548	1.59164	1.07249	2.36209	1.592 (1.072-2.362)
fE3r8h	XPtH0l	Allergic asthma	phylum.Verrucomicrobia.id.3982	Weighted median	12	0.00369417	0.108361	0.972804		-0.208694	0.216083	1.0037	0.811643	1.2412	1.004 (0.812-1.241)
fE3r8h	XPtH0l	Allergic asthma	phylum.Verrucomicrobia.id.3982	Inverse variance weighted (multiplicative random effects)	12	-0.0427481	0.0964994	0.657774	0.820023	-0.231887	0.146391	0.958153	0.793036	1.15765	0.958 (0.793-1.158)
fE3r8h	XPtH0l	Allergic asthma	phylum.Verrucomicrobia.id.3982	Simple mode	12	-0.0727409	0.165549	0.668884		-0.397217	0.251735	0.929842	0.672188	1.28625	0.93 (0.672-1.286)
fE3r8h	XPtH0l	Allergic asthma	phylum.Verrucomicrobia.id.3982	Weighted mode	12	-0.012281	0.130461	0.926694		-0.267984	0.243422	0.987794	0.76492	1.27561	0.988 (0.765-1.276)
gkAVOW	XPtH0l	Allergic asthma	phylum.Lentisphaerae.id.2238	MR Egger	9	-0.432249	0.22616	0.097578		-0.875523	0.0110254	0.649048	0.416644	1.01109	0.649 (0.417-1.011)
gkAVOW	XPtH0l	Allergic asthma	phylum.Lentisphaerae.id.2238	Weighted median	9	-0.0648252	0.0788364	0.41092		-0.219345	0.0896942	0.937231	0.803045	1.09384	0.937 (0.803-1.094)
gkAVOW	XPtH0l	Allergic asthma	phylum.Lentisphaerae.id.2238	Inverse variance weighted (fixed effects)	9	-0.0758369	0.0545318	0.164319	0.739436	-0.182719	0.0310454	0.926967	0.833002	1.03153	0.927 (0.833-1.032)
gkAVOW	XPtH0l	Allergic asthma	phylum.Lentisphaerae.id.2238	Simple mode	9	-0.00438789	0.131309	0.974161		-0.261753	0.252977	0.995622	0.769701	1.28785	0.996 (0.77-1.288)
gkAVOW	XPtH0l	Allergic asthma	phylum.Lentisphaerae.id.2238	Weighted mode	9	-0.0138216	0.127944	0.916633		-0.264591	0.236948	0.986274	0.76752	1.26738	0.986 (0.768-1.267)
II0qrp	XPtH0l	Allergic asthma	phylum.Actinobacteria.id.400	MR Egger	14	-0.328553	0.341823	0.355431		-0.998527	0.341421	0.719965	0.368422	1.40695	0.72 (0.368-1.407)
II0qrp	XPtH0l	Allergic asthma	phylum.Actinobacteria.id.400	Weighted median	14	-0.0566287	0.108719	0.602455		-0.269718	0.15646	0.944945	0.763595	1.16936	0.945 (0.764-1.169)
II0qrp	XPtH0l	Allergic asthma	phylum.Actinobacteria.id.400	Inverse variance weighted (fixed effects)	14	-0.0625194	0.0823752	0.447877	0.820023	-0.223975	0.098936	0.939395	0.799335	1.104	0.939 (0.799-1.104)
II0qrp	XPtH0l	Allergic asthma	phylum.Actinobacteria.id.400	Simple mode	14	-0.00851879	0.152978	0.956439		-0.308356	0.291319	0.991517	0.734653	1.33819	0.992 (0.735-1.338)
II0qrp	XPtH0l	Allergic asthma	phylum.Actinobacteria.id.400	Weighted mode	14	-0.0197059	0.149929	0.897444		-0.313567	0.274155	0.980487	0.730835	1.31542	0.98 (0.731-1.315)
oChqj7	XPtH0l	Allergic asthma	phylum.Bacteroidetes.id.905	MR Egger	10	-0.142748	0.214352	0.524177		-0.562877	0.277382	0.866973	0.569568	1.31967	0.867 (0.57-1.32)
oChqj7	XPtH0l	Allergic asthma	phylum.Bacteroidetes.id.905	Weighted median	10	-0.065925	0.138699	0.634566		-0.337775	0.205925	0.936201	0.713356	1.22866	0.936 (0.713-1.229)
oChqj7	XPtH0l	Allergic asthma	phylum.Bacteroidetes.id.905	Inverse variance weighted (fixed effects)	10	-0.189681	0.0974041	0.0514914	0.463422	-0.380593	0.00123102	0.827223	0.683456	1.00123	0.827 (0.683-1.001)
oChqj7	XPtH0l	Allergic asthma	phylum.Bacteroidetes.id.905	Simple mode	10	-0.00944588	0.219695	0.966644		-0.440047	0.421156	0.990599	0.644006	1.52372	0.991 (0.644-1.524)
oChqj7	XPtH0l	Allergic asthma	phylum.Bacteroidetes.id.905	Weighted mode	10	-0.0256963	0.175378	0.886741		-0.369438	0.318045	0.974631	0.691123	1.37444	0.975 (0.691-1.374)
PcT6eJ	XPtH0l	Allergic asthma	phylum.Cyanobacteria.id.1500	MR Egger	8	0.103306	0.318998	0.757045		-0.521929	0.728542	1.10883	0.593375	2.07206	1.109 (0.593-2.072)
PcT6eJ	XPtH0l	Allergic asthma	phylum.Cyanobacteria.id.1500	Weighted median	8	0.0709955	0.0897801	0.429078		-0.104973	0.246964	1.07358	0.900348	1.28013	1.074 (0.9-1.28)
PcT6eJ	XPtH0l	Allergic asthma	phylum.Cyanobacteria.id.1500	Inverse variance weighted (fixed effects)	8	0.00262933	0.0699146	0.97	0.97	-0.134403	0.139662	1.00263	0.874237	1.14989	1.003 (0.874-1.15)
PcT6eJ	XPtH0l	Allergic asthma	phylum.Cyanobacteria.id.1500	Simple mode	8	0.0987836	0.116783	0.425589		-0.13011	0.327678	1.10383	0.877999	1.38774	1.104 (0.878-1.388)
PcT6eJ	XPtH0l	Allergic asthma	phylum.Cyanobacteria.id.1500	Weighted mode	8	0.107391	0.105651	0.343245		-0.0996854	0.314468	1.11337	0.905122	1.36953	1.113 (0.905-1.37)
0aMbT3	9bJrKc	Childhood asthma (age<16)	genus.Eggerthella.id.819	MR Egger	9	-0.934255	0.467901	0.0860379		-1.85134	-0.0171687	0.392879	0.157027	0.982978	0.393 (0.157-0.983)
0aMbT3	9bJrKc	Childhood asthma (age<16)	genus.Eggerthella.id.819	Weighted median	9	0.0100822	0.117448	0.931591		-0.220116	0.240281	1.01013	0.802425	1.27161	1.01 (0.802-1.272)
0aMbT3	9bJrKc	Childhood asthma (age<16)	genus.Eggerthella.id.819	Inverse variance weighted (multiplicative random effects)	9	-0.0954094	0.120042	0.42673	0.940055	-0.330692	0.139873	0.909001	0.718426	1.15013	0.909 (0.718-1.15)
0aMbT3	9bJrKc	Childhood asthma (age<16)	genus.Eggerthella.id.819	Simple mode	9	0.0719885	0.174409	0.690626		-0.269854	0.413831	1.07464	0.763491	1.5126	1.075 (0.763-1.513)
0aMbT3	9bJrKc	Childhood asthma (age<16)	genus.Eggerthella.id.819	Weighted mode	9	0.0804895	0.162894	0.634501		-0.238783	0.399762	1.08382	0.787586	1.49147	1.084 (0.788-1.491)
0heWA4	9bJrKc	Childhood asthma (age<16)	genus.Lactococcus.id.1851	MR Egger	8	0.487705	0.33876	0.200022		-0.176265	1.15167	1.62857	0.838395	3.16349	1.629 (0.838-3.163)
0heWA4	9bJrKc	Childhood asthma (age<16)	genus.Lactococcus.id.1851	Weighted median	8	-0.0645636	0.101865	0.526203		-0.26422	0.135093	0.937477	0.767805	1.14464	0.937 (0.768-1.145)
0heWA4	9bJrKc	Childhood asthma (age<16)	genus.Lactococcus.id.1851	Inverse variance weighted (fixed effects)	8	0.0146232	0.0738244	0.842982	0.998991	-0.130073	0.159319	1.01473	0.878032	1.17271	1.015 (0.878-1.173)
0heWA4	9bJrKc	Childhood asthma (age<16)	genus.Lactococcus.id.1851	Simple mode	8	-0.110218	0.160019	0.513136		-0.423854	0.203419	0.895639	0.654519	1.22559	0.896 (0.655-1.226)
0heWA4	9bJrKc	Childhood asthma (age<16)	genus.Lactococcus.id.1851	Weighted mode	8	-0.105916	0.153289	0.511848		-0.406364	0.194531	0.8995	0.666068	1.21474	0.899 (0.666-1.215)
0lsDJy	9bJrKc	Childhood asthma (age<16)	genus.DefluviitaleaceaeUCG011.id.11287	MR Egger	9	0.199284	0.680713	0.778196		-1.13491	1.53348	1.22053	0.32145	4.63428	1.221 (0.321-4.634)
0lsDJy	9bJrKc	Childhood asthma (age<16)	genus.DefluviitaleaceaeUCG011.id.11287	Weighted median	9	-0.232324	0.155563	0.135324		-0.537228	0.0725809	0.79269	0.584366	1.07528	0.793 (0.584-1.075)
0lsDJy	9bJrKc	Childhood asthma (age<16)	genus.DefluviitaleaceaeUCG011.id.11287	Inverse variance weighted (multiplicative random effects)	9	-0.14026	0.178864	0.432939	0.940055	-0.490833	0.210313	0.869132	0.612116	1.23406	0.869 (0.612-1.234)
0lsDJy	9bJrKc	Childhood asthma (age<16)	genus.DefluviitaleaceaeUCG011.id.11287	Simple mode	9	-0.234264	0.317803	0.482095		-0.857157	0.388629	0.791153	0.424367	1.47496	0.791 (0.424-1.475)
0lsDJy	9bJrKc	Childhood asthma (age<16)	genus.DefluviitaleaceaeUCG011.id.11287	Weighted mode	9	-0.258448	0.239519	0.31203		-0.727906	0.211009	0.772249	0.482919	1.23492	0.772 (0.483-1.235)
0ngO8p	9bJrKc	Childhood asthma (age<16)	genus.Flavonifractor.id.2059	MR Egger	5	-0.102474	0.576058	0.870144		-1.23155	1.0266	0.902601	0.29184	2.79156	0.903 (0.292-2.792)
0ngO8p	9bJrKc	Childhood asthma (age<16)	genus.Flavonifractor.id.2059	Weighted median	5	-0.0529131	0.185123	0.775011		-0.415754	0.309927	0.948462	0.659843	1.36333	0.948 (0.66-1.363)
0ngO8p	9bJrKc	Childhood asthma (age<16)	genus.Flavonifractor.id.2059	Inverse variance weighted (fixed effects)	5	-0.129719	0.144532	0.369448	0.940055	-0.413002	0.153564	0.878342	0.661661	1.16598	0.878 (0.662-1.166)
0ngO8p	9bJrKc	Childhood asthma (age<16)	genus.Flavonifractor.id.2059	Simple mode	5	-0.0389181	0.245057	0.881512		-0.519229	0.441393	0.961829	0.594979	1.55487	0.962 (0.595-1.555)
0ngO8p	9bJrKc	Childhood asthma (age<16)	genus.Flavonifractor.id.2059	Weighted mode	5	-0.0389181	0.247295	0.882574		-0.523617	0.44578	0.961829	0.592374	1.56171	0.962 (0.592-1.562)
0rTnk2	9bJrKc	Childhood asthma (age<16)	genus.Lachnospira.id.2004	MR Egger	6	-1.96298	1.0521	0.135492		-4.0251	0.0991364	0.140439	0.0178617	1.10422	0.14 (0.018-1.104)
0rTnk2	9bJrKc	Childhood asthma (age<16)	genus.Lachnospira.id.2004	Weighted median	6	0.21182	0.219018	0.333478		-0.217456	0.641095	1.23593	0.804563	1.89856	1.236 (0.805-1.899)
0rTnk2	9bJrKc	Childhood asthma (age<16)	genus.Lachnospira.id.2004	Inverse variance weighted (fixed effects)	6	0.0161125	0.177644	0.92773	0.998991	-0.33207	0.364295	1.01624	0.717437	1.4395	1.016 (0.717-1.439)
0rTnk2	9bJrKc	Childhood asthma (age<16)	genus.Lachnospira.id.2004	Simple mode	6	0.288435	0.340101	0.435099		-0.378163	0.955032	1.33434	0.685119	2.59875	1.334 (0.685-2.599)
0rTnk2	9bJrKc	Childhood asthma (age<16)	genus.Lachnospira.id.2004	Weighted mode	6	0.281158	0.325699	0.427461		-0.357212	0.919527	1.32466	0.699624	2.5081	1.325 (0.7-2.508)
0Vfsi1	9bJrKc	Childhood asthma (age<16)	genus.Hungatella.id.11306	MR Egger	5	-0.0672802	0.567177	0.913071		-1.17895	1.04439	0.934933	0.307602	2.84166	0.935 (0.308-2.842)
0Vfsi1	9bJrKc	Childhood asthma (age<16)	genus.Hungatella.id.11306	Weighted median	5	-0.103403	0.112077	0.356214		-0.323074	0.116268	0.901764	0.723921	1.1233	0.902 (0.724-1.123)
0Vfsi1	9bJrKc	Childhood asthma (age<16)	genus.Hungatella.id.11306	Inverse variance weighted (fixed effects)	5	-0.0840931	0.0936606	0.369266	0.940055	-0.267668	0.0994816	0.919346	0.765162	1.1046	0.919 (0.765-1.105)
0Vfsi1	9bJrKc	Childhood asthma (age<16)	genus.Hungatella.id.11306	Simple mode	5	-0.098493	0.137656	0.513845		-0.368299	0.171313	0.906202	0.69191	1.18686	0.906 (0.692-1.187)
0Vfsi1	9bJrKc	Childhood asthma (age<16)	genus.Hungatella.id.11306	Weighted mode	5	-0.0957206	0.13479	0.516823		-0.359909	0.168468	0.908718	0.69774	1.18349	0.909 (0.698-1.183)
1rpkuI	9bJrKc	Childhood asthma (age<16)	genus.FamilyXIIIUCG001.id.11294	MR Egger	8	0.201236	0.381368	0.616665		-0.546245	0.948716	1.22291	0.57912	2.58239	1.223 (0.579-2.582)
1rpkuI	9bJrKc	Childhood asthma (age<16)	genus.FamilyXIIIUCG001.id.11294	Weighted median	8	-0.203475	0.165286	0.218304		-0.527434	0.120485	0.815891	0.590117	1.12804	0.816 (0.59-1.128)
1rpkuI	9bJrKc	Childhood asthma (age<16)	genus.FamilyXIIIUCG001.id.11294	Inverse variance weighted (fixed effects)	8	-0.160721	0.123193	0.192019	0.912225	-0.40218	0.080737	0.851529	0.668861	1.08409	0.852 (0.669-1.084)
1rpkuI	9bJrKc	Childhood asthma (age<16)	genus.FamilyXIIIUCG001.id.11294	Simple mode	8	-0.159208	0.238808	0.526335		-0.627272	0.308857	0.852819	0.534047	1.36187	0.853 (0.534-1.362)
1rpkuI	9bJrKc	Childhood asthma (age<16)	genus.FamilyXIIIUCG001.id.11294	Weighted mode	8	-0.215719	0.238514	0.395827		-0.683205	0.251768	0.805962	0.504996	1.2863	0.806 (0.505-1.286)
1uqUdL	9bJrKc	Childhood asthma (age<16)	genus.Escherichia.Shigella.id.3504	MR Egger	10	0.428456	0.461895	0.380747		-0.476857	1.33377	1.53489	0.620731	3.79532	1.535 (0.621-3.795)
1uqUdL	9bJrKc	Childhood asthma (age<16)	genus.Escherichia.Shigella.id.3504	Weighted median	10	0.103722	0.162307	0.522791		-0.214399	0.421844	1.10929	0.807026	1.52477	1.109 (0.807-1.525)
1uqUdL	9bJrKc	Childhood asthma (age<16)	genus.Escherichia.Shigella.id.3504	Inverse variance weighted (fixed effects)	10	0.177397	0.117089	0.129756	0.812684	-0.0520972	0.406892	1.19411	0.949237	1.50214	1.194 (0.949-1.502)
[truncated: 2,902 more rows]

## Sheet: S2_Sig_MR results
Supplementary table S2: MR results of possible causal relationships
id.exposure	id.outcome	outcome	exposure	method	nsnp	b	se	pval	p_BH	lo_ci	up_ci	or	or_lci95	or_uci95	estimate
20HL0T	JPFHcI	Asthma	genus.Holdemanella.id.11393	MR Egger	11	0.0681548	0.116041	0.57142		-0.159286	0.295596	1.07053	0.852752	1.34393	1.07 (0.85-1.34)
20HL0T	JPFHcI	Asthma	genus.Holdemanella.id.11393	Weighted median	11	0.017008	0.0442033	0.70041		-0.0696305	0.103647	1.01715	0.932738	1.10921	1.02 (0.93-1.11)
20HL0T	JPFHcI	Asthma	genus.Holdemanella.id.11393	Inverse variance weighted (fixed effects)	11	0.101296	0.0290884	0.000497059	0.0273111	0.0442823	0.158309	1.1066	1.04528	1.17153	1.11 (1.05-1.17)
20HL0T	JPFHcI	Asthma	genus.Holdemanella.id.11393	Simple mode	11	0.00141181	0.0707464	0.984471		-0.137251	0.140075	1.00141	0.871751	1.15036	1 (0.87-1.15)
20HL0T	JPFHcI	Asthma	genus.Holdemanella.id.11393	Weighted mode	11	0.00383017	0.0600213	0.950376		-0.113812	0.121472	1.00384	0.892426	1.12916	1 (0.89-1.13)
7aTYpg	JPFHcI	Asthma	genus.Collinsella.id.815	MR Egger	9	-0.320469	0.258828	0.255569		-0.827772	0.186833	0.725808	0.437022	1.20543	0.73 (0.44-1.21)
7aTYpg	JPFHcI	Asthma	genus.Collinsella.id.815	Weighted median	9	-0.136951	0.0728748	0.0602078		-0.279786	0.00588325	0.872013	0.755945	1.0059	0.87 (0.76-1.01)
7aTYpg	JPFHcI	Asthma	genus.Collinsella.id.815	Inverse variance weighted (fixed effects)	9	-0.133124	0.0526969	0.0115298	0.27441	-0.23641	-0.0298378	0.875357	0.789457	0.970603	0.88 (0.79-0.97)
7aTYpg	JPFHcI	Asthma	genus.Collinsella.id.815	Simple mode	9	-0.140443	0.128404	0.305898		-0.392116	0.111229	0.868973	0.675626	1.11765	0.87 (0.68-1.12)
7aTYpg	JPFHcI	Asthma	genus.Collinsella.id.815	Weighted mode	9	-0.140443	0.109908	0.237139		-0.355862	0.0749758	0.868973	0.700569	1.07786	0.87 (0.7-1.08)
E1ZDX3	JPFHcI	Asthma	genus.Oxalobacter.id.2978	MR Egger	11	0.132813	0.112818	0.269296		-0.08831	0.353935	1.14204	0.915477	1.42466	1.14 (0.92-1.42)
E1ZDX3	JPFHcI	Asthma	genus.Oxalobacter.id.2978	Weighted median	11	0.0847704	0.0334291	0.0112181		0.0192494	0.150291	1.08847	1.01944	1.16217	1.09 (1.02-1.16)
E1ZDX3	JPFHcI	Asthma	genus.Oxalobacter.id.2978	Inverse variance weighted (fixed effects)	11	0.0888971	0.0239936	0.000211361	0.025152	0.0418697	0.135925	1.09297	1.04276	1.1456	1.09 (1.04-1.15)
E1ZDX3	JPFHcI	Asthma	genus.Oxalobacter.id.2978	Simple mode	11	0.116059	0.0587778	0.0765639		0.000854948	0.231264	1.12306	1.00086	1.26019	1.12 (1-1.26)
E1ZDX3	JPFHcI	Asthma	genus.Oxalobacter.id.2978	Weighted mode	11	0.106722	0.0527205	0.0704731		0.00338965	0.210054	1.11262	1.0034	1.23374	1.11 (1-1.23)
I5XXsr	JPFHcI	Asthma	genus.Prevotella9.id.11183	MR Egger	15	-0.00960596	0.0964574	0.922191		-0.198663	0.179451	0.99044	0.819827	1.19656	0.99 (0.82-1.2)
I5XXsr	JPFHcI	Asthma	genus.Prevotella9.id.11183	Weighted median	15	-0.0258414	0.0420113	0.538484		-0.108184	0.0565007	0.97449	0.897463	1.05813	0.97 (0.9-1.06)
I5XXsr	JPFHcI	Asthma	genus.Prevotella9.id.11183	Inverse variance weighted (fixed effects)	15	-0.0899413	0.0291514	0.00203332	0.0604912	-0.147078	-0.0328047	0.913985	0.863227	0.967728	0.91 (0.86-0.97)
I5XXsr	JPFHcI	Asthma	genus.Prevotella9.id.11183	Simple mode	15	-0.0160127	0.0782571	0.840816		-0.169397	0.137371	0.984115	0.844174	1.14725	0.98 (0.84-1.15)
I5XXsr	JPFHcI	Asthma	genus.Prevotella9.id.11183	Weighted mode	15	-0.0228009	0.057601	0.698188		-0.135699	0.090097	0.977457	0.873106	1.09428	0.98 (0.87-1.09)
jUcEpg	JPFHcI	Asthma	genus.Butyricimonas.id.945	MR Egger	13	-0.0772649	0.161277	0.641262		-0.393367	0.238838	0.925645	0.674781	1.26977	0.93 (0.67-1.27)
jUcEpg	JPFHcI	Asthma	genus.Butyricimonas.id.945	Weighted median	13	0.086331	0.0534723	0.10642		-0.0184749	0.191137	1.09017	0.981695	1.21063	1.09 (0.98-1.21)
jUcEpg	JPFHcI	Asthma	genus.Butyricimonas.id.945	Inverse variance weighted (fixed effects)	13	0.126976	0.0374106	0.000688514	0.0273111	0.053651	0.200301	1.13539	1.05512	1.22177	1.14 (1.06-1.22)
jUcEpg	JPFHcI	Asthma	genus.Butyricimonas.id.945	Simple mode	13	0.0580605	0.0818837	0.491833		-0.102432	0.218553	1.05978	0.90264	1.24427	1.06 (0.9-1.24)
jUcEpg	JPFHcI	Asthma	genus.Butyricimonas.id.945	Weighted mode	13	0.0801995	0.0843396	0.360409		-0.0851061	0.245505	1.0835	0.918415	1.27827	1.08 (0.92-1.28)
qE3Gq8	JPFHcI	Asthma	genus..Ruminococcustorquesgroup.id.14377	MR Egger	7	0.00306296	0.30777	0.992444		-0.600166	0.606292	1.00307	0.54872	1.83362	1 (0.55-1.83)
qE3Gq8	JPFHcI	Asthma	genus..Ruminococcustorquesgroup.id.14377	Weighted median	7	-0.12103	0.0946219	0.200865		-0.306489	0.0644289	0.886007	0.736027	1.06655	0.89 (0.74-1.07)
qE3Gq8	JPFHcI	Asthma	genus..Ruminococcustorquesgroup.id.14377	Inverse variance weighted (fixed effects)	7	-0.132594	0.0650123	0.0413986	0.575087	-0.260018	-0.0051695	0.875821	0.771038	0.994844	0.88 (0.77-0.99)
qE3Gq8	JPFHcI	Asthma	genus..Ruminococcustorquesgroup.id.14377	Simple mode	7	-0.0124745	0.14006	0.931928		-0.286992	0.262043	0.987603	0.750518	1.29958	0.99 (0.75-1.3)
qE3Gq8	JPFHcI	Asthma	genus..Ruminococcustorquesgroup.id.14377	Weighted mode	7	-0.0187857	0.124726	0.885214		-0.263248	0.225676	0.98139	0.768551	1.25317	0.98 (0.77-1.25)
UYJxH8	JPFHcI	Asthma	genus.Butyrivibrio.id.1993	MR Egger	15	-0.0752553	0.0837093	0.384998		-0.239326	0.0888149	0.927507	0.787159	1.09288	0.93 (0.79-1.09)
UYJxH8	JPFHcI	Asthma	genus.Butyrivibrio.id.1993	Weighted median	15	-0.0407501	0.0253078	0.107359		-0.0903534	0.00885327	0.960069	0.913608	1.00889	0.96 (0.91-1.01)
UYJxH8	JPFHcI	Asthma	genus.Butyrivibrio.id.1993	Inverse variance weighted (fixed effects)	15	-0.0393549	0.0181976	0.0305683	0.519662	-0.0750221	-0.00368768	0.961409	0.927723	0.996319	0.96 (0.93-1)
UYJxH8	JPFHcI	Asthma	genus.Butyrivibrio.id.1993	Simple mode	15	-0.0640743	0.0443223	0.17029		-0.150946	0.0227975	0.937935	0.859894	1.02306	0.94 (0.86-1.02)
UYJxH8	JPFHcI	Asthma	genus.Butyrivibrio.id.1993	Weighted mode	15	-0.0599543	0.0442127	0.196555		-0.146611	0.0267025	0.941808	0.86363	1.02706	0.94 (0.86-1.03)
wIF1Yn	JPFHcI	Asthma	genus.LachnospiraceaeUCG001.id.11321	MR Egger	13	0.121653	0.139788	0.402748		-0.152332	0.395637	1.12936	0.858703	1.48533	1.13 (0.86-1.49)
wIF1Yn	JPFHcI	Asthma	genus.LachnospiraceaeUCG001.id.11321	Weighted median	13	0.0449484	0.0433628	0.299938		-0.0400427	0.12994	1.04597	0.960748	1.13876	1.05 (0.96-1.14)
wIF1Yn	JPFHcI	Asthma	genus.LachnospiraceaeUCG001.id.11321	Inverse variance weighted (fixed effects)	13	0.0712294	0.0323163	0.0275151	0.519662	0.00788941	0.134569	1.07383	1.00792	1.14404	1.07 (1.01-1.14)
wIF1Yn	JPFHcI	Asthma	genus.LachnospiraceaeUCG001.id.11321	Simple mode	13	0.0269707	0.0705287	0.708846		-0.111266	0.165207	1.02734	0.894701	1.17964	1.03 (0.89-1.18)
wIF1Yn	JPFHcI	Asthma	genus.LachnospiraceaeUCG001.id.11321	Weighted mode	13	0.035211	0.0684265	0.616191		-0.098905	0.169327	1.03584	0.905829	1.18451	1.04 (0.91-1.18)
YXZeGZ	JPFHcI	Asthma	genus.Alistipes.id.968	MR Egger	12	0.0356262	0.322262	0.91416		-0.596006	0.667259	1.03627	0.551008	1.94889	1.04 (0.55-1.95)
YXZeGZ	JPFHcI	Asthma	genus.Alistipes.id.968	Weighted median	12	0.140502	0.0711797	0.0483926		0.000989719	0.280014	1.15085	1.00099	1.32315	1.15 (1-1.32)
YXZeGZ	JPFHcI	Asthma	genus.Alistipes.id.968	Inverse variance weighted (fixed effects)	12	0.102374	0.050707	0.043494	0.575087	0.0029884	0.20176	1.1078	1.00299	1.22355	1.11 (1-1.22)
YXZeGZ	JPFHcI	Asthma	genus.Alistipes.id.968	Simple mode	12	0.201228	0.130833	0.152289		-0.0552041	0.45766	1.2229	0.946292	1.58037	1.22 (0.95-1.58)
YXZeGZ	JPFHcI	Asthma	genus.Alistipes.id.968	Weighted mode	12	0.195468	0.133969	0.172509		-0.0671114	0.458047	1.21588	0.935091	1.58098	1.22 (0.94-1.58)
obtxsV	JPFHcI	Asthma	family.Veillonellaceae.id.2172	MR Egger	18	-0.0277381	0.0643312	0.672093		-0.153827	0.0983511	0.972643	0.85742	1.10335	0.97 (0.86-1.1)
obtxsV	JPFHcI	Asthma	family.Veillonellaceae.id.2172	Weighted median	18	-0.054537	0.0478222	0.254116		-0.148269	0.0391946	0.946924	0.8622	1.03997	0.95 (0.86-1.04)
obtxsV	JPFHcI	Asthma	family.Veillonellaceae.id.2172	Inverse variance weighted (fixed effects)	18	-0.0795874	0.0318501	0.0124611	0.199378	-0.142014	-0.0171612	0.923497	0.867609	0.982985	0.92 (0.87-0.98)
obtxsV	JPFHcI	Asthma	family.Veillonellaceae.id.2172	Simple mode	18	-0.142396	0.0876268	0.122551		-0.314145	0.0293526	0.867278	0.730413	1.02979	0.87 (0.73-1.03)
obtxsV	JPFHcI	Asthma	family.Veillonellaceae.id.2172	Weighted mode	18	-0.0251886	0.0665791	0.709872		-0.155684	0.105306	0.975126	0.85583	1.11105	0.98 (0.86-1.11)
WEMGli	JPFHcI	Asthma	family.Alcaligenaceae.id.2875	MR Egger	11	-0.11817	0.302597	0.705234		-0.711261	0.47492	0.888545	0.491025	1.60789	0.89 (0.49-1.61)
WEMGli	JPFHcI	Asthma	family.Alcaligenaceae.id.2875	Weighted median	11	-0.108156	0.07144	0.130042		-0.248178	0.0318669	0.897488	0.780221	1.03238	0.9 (0.78-1.03)
WEMGli	JPFHcI	Asthma	family.Alcaligenaceae.id.2875	Inverse variance weighted (fixed effects)	11	-0.145517	0.0488246	0.00287861	0.0921154	-0.241213	-0.0498212	0.864575	0.785674	0.9514	0.86 (0.79-0.95)
WEMGli	JPFHcI	Asthma	family.Alcaligenaceae.id.2875	Simple mode	11	-0.054474	0.134021	0.692967		-0.317155	0.208207	0.946983	0.728218	1.23147	0.95 (0.73-1.23)
WEMGli	JPFHcI	Asthma	family.Alcaligenaceae.id.2875	Weighted mode	11	-0.0663123	0.114701	0.575963		-0.291127	0.158502	0.935839	0.747421	1.17175	0.94 (0.75-1.17)
j0mByI	JPFHcI	Asthma	order.NB1n.id.3953	MR Egger	12	0.00227663	0.101108	0.982479		-0.195895	0.200448	1.00228	0.822099	1.22195	1 (0.82-1.22)
j0mByI	JPFHcI	Asthma	order.NB1n.id.3953	Weighted median	12	0.0381008	0.0339179	0.261299		-0.0283782	0.10458	1.03884	0.972021	1.11024	1.04 (0.97-1.11)
j0mByI	JPFHcI	Asthma	order.NB1n.id.3953	Inverse variance weighted (fixed effects)	12	0.049197	0.0249087	0.0482576	0.284183	0.000375937	0.098018	1.05043	1.00038	1.10298	1.05 (1-1.1)
j0mByI	JPFHcI	Asthma	order.NB1n.id.3953	Simple mode	12	0.0264648	0.0581496	0.657878		-0.0875085	0.140438	1.02682	0.916211	1.15078	1.03 (0.92-1.15)
j0mByI	JPFHcI	Asthma	order.NB1n.id.3953	Weighted mode	12	0.0264648	0.0567759	0.650219		-0.084816	0.137746	1.02682	0.918681	1.14768	1.03 (0.92-1.15)
jfZByg	JPFHcI	Asthma	order.Lactobacillales.id.1800	MR Egger	15	-0.0214711	0.139321	0.879888		-0.294539	0.251597	0.978758	0.744875	1.28608	0.98 (0.74-1.29)
jfZByg	JPFHcI	Asthma	order.Lactobacillales.id.1800	Weighted median	15	-0.0279462	0.0608112	0.645834		-0.147136	0.0912437	0.972441	0.863177	1.09554	0.97 (0.86-1.1)
jfZByg	JPFHcI	Asthma	order.Lactobacillales.id.1800	Inverse variance weighted (fixed effects)	15	-0.0848262	0.0402161	0.0349223	0.284183	-0.16365	-0.00600258	0.918672	0.849039	0.994015	0.92 (0.85-0.99)
jfZByg	JPFHcI	Asthma	order.Lactobacillales.id.1800	Simple mode	15	-0.0152646	0.0983578	0.878884		-0.208046	0.177517	0.984851	0.81217	1.19425	0.98 (0.81-1.19)
jfZByg	JPFHcI	Asthma	order.Lactobacillales.id.1800	Weighted mode	15	-0.00469629	0.0785303	0.953158		-0.158616	0.149223	0.995315	0.853324	1.16093	1 (0.85-1.16)
Oxkiqb	JPFHcI	Asthma	order.Clostridiales.id.1863	MR Egger	11	-0.501776	0.208924	0.0397857		-0.911268	-0.0922854	0.605454	0.402014	0.911845	0.61 (0.4-0.91)
Oxkiqb	JPFHcI	Asthma	order.Clostridiales.id.1863	Weighted median	11	-0.109215	0.0697198	0.117234		-0.245866	0.0274356	0.896537	0.782027	1.02782	0.9 (0.78-1.03)
Oxkiqb	JPFHcI	Asthma	order.Clostridiales.id.1863	Inverse variance weighted (fixed effects)	11	-0.112422	0.0483288	0.0200089	0.284183	-0.207146	-0.0176971	0.893667	0.812901	0.982459	0.89 (0.81-0.98)
Oxkiqb	JPFHcI	Asthma	order.Clostridiales.id.1863	Simple mode	11	-0.0841882	0.128425	0.526912		-0.335902	0.167525	0.919258	0.714693	1.18238	0.92 (0.71-1.18)
Oxkiqb	JPFHcI	Asthma	order.Clostridiales.id.1863	Weighted mode	11	-0.0907368	0.114411	0.44614		-0.314982	0.133508	0.913258	0.729802	1.14283	0.91 (0.73-1.14)
Fr2Ff4	JPFHcI	Asthma	class.Clostridia.id.1859	MR Egger	10	-0.55965	0.235308	0.0446592		-1.02085	-0.0984458	0.571409	0.360287	0.906245	0.57 (0.36-0.91)
Fr2Ff4	JPFHcI	Asthma	class.Clostridia.id.1859	Weighted median	10	-0.0942315	0.0720928	0.191183		-0.235533	0.0470704	0.910072	0.790149	1.0482	0.91 (0.79-1.05)
Fr2Ff4	JPFHcI	Asthma	class.Clostridia.id.1859	Inverse variance weighted (fixed effects)	10	-0.115076	0.0496369	0.02043	0.32688	-0.212364	-0.0177877	0.891298	0.80867	0.98237	0.89 (0.81-0.98)
Fr2Ff4	JPFHcI	Asthma	class.Clostridia.id.1859	Simple mode	10	-0.0882339	0.129765	0.513642		-0.342572	0.166105	0.915547	0.709942	1.1807	0.92 (0.71-1.18)
Fr2Ff4	JPFHcI	Asthma	class.Clostridia.id.1859	Weighted mode	10	-0.140235	0.117531	0.263305		-0.370596	0.0901261	0.869154	0.690322	1.09431	0.87 (0.69-1.09)
20HL0T	XPtH0l	Allergic asthma	genus.Holdemanella.id.11393	MR Egger	11	0.0736137	0.190367	0.707967		-0.299505	0.446732	1.07639	0.741185	1.5632	1.08 (0.74-1.56)
20HL0T	XPtH0l	Allergic asthma	genus.Holdemanella.id.11393	Weighted median	11	0.10016	0.0807355	0.214754		-0.0580813	0.258402	1.10535	0.943573	1.29486	1.11 (0.94-1.29)
20HL0T	XPtH0l	Allergic asthma	genus.Holdemanella.id.11393	Inverse variance weighted (fixed effects)	11	0.135172	0.0565363	0.0168077	0.790225	0.0243608	0.245983	1.14473	1.02466	1.27888	1.14 (1.02-1.28)
20HL0T	XPtH0l	Allergic asthma	genus.Holdemanella.id.11393	Simple mode	11	0.131045	0.117541	0.290978		-0.0993367	0.361426	1.14002	0.905438	1.43537	1.14 (0.91-1.44)
20HL0T	XPtH0l	Allergic asthma	genus.Holdemanella.id.11393	Weighted mode	11	0.111331	0.107889	0.326426		-0.10013	0.322793	1.11776	0.904719	1.38098	1.12 (0.9-1.38)
2GJP3o	XPtH0l	Allergic asthma	genus.Ruminococcus2.id.11374	MR Egger	15	-0.154232	0.18577	0.421393		-0.518341	0.209877	0.857073	0.595508	1.23353	0.86 (0.6-1.23)
2GJP3o	XPtH0l	Allergic asthma	genus.Ruminococcus2.id.11374	Weighted median	15	-0.109891	0.101631	0.279573		-0.309088	0.0893052	0.895931	0.734116	1.09341	0.9 (0.73-1.09)
2GJP3o	XPtH0l	Allergic asthma	genus.Ruminococcus2.id.11374	Inverse variance weighted (fixed effects)	15	-0.134303	0.0667508	0.0442198	0.790225	-0.265134	-0.0034711	0.874325	0.767103	0.996535	0.87 (0.77-1)
2GJP3o	XPtH0l	Allergic asthma	genus.Ruminococcus2.id.11374	Simple mode	15	-0.0834807	0.146549	0.577947		-0.370717	0.203756	0.919909	0.690239	1.226	0.92 (0.69-1.23)
2GJP3o	XPtH0l	Allergic asthma	genus.Ruminococcus2.id.11374	Weighted mode	15	-0.0908764	0.111603	0.429118		-0.309619	0.127866	0.913131	0.733727	1.1364	0.91 (0.73-1.14)
cqFLTQ	XPtH0l	Allergic asthma	genus.Coprococcus1.id.11301	MR Egger	12	-0.166204	0.288423	0.577184		-0.731512	0.399104	0.846874	0.481181	1.49049	0.85 (0.48-1.49)
cqFLTQ	XPtH0l	Allergic asthma	genus.Coprococcus1.id.11301	Weighted median	12	-0.0246553	0.125704	0.844502		-0.271035	0.221724	0.975646	0.76259	1.24823	0.98 (0.76-1.25)
cqFLTQ	XPtH0l	Allergic asthma	genus.Coprococcus1.id.11301	Inverse variance weighted (fixed effects)	12	-0.164078	0.0812651	0.0434829	0.790225	-0.323357	-0.00479799	0.848676	0.723715	0.995213	0.85 (0.72-1)
cqFLTQ	XPtH0l	Allergic asthma	genus.Coprococcus1.id.11301	Simple mode	12	0.0736857	0.257613	0.780168		-0.431236	0.578607	1.07647	0.649706	1.78355	1.08 (0.65-1.78)
cqFLTQ	XPtH0l	Allergic asthma	genus.Coprococcus1.id.11301	Weighted mode	12	0.0887894	0.204595	0.672695		-0.312217	0.489796	1.09285	0.731822	1.63198	1.09 (0.73-1.63)
jUcEpg	XPtH0l	Allergic asthma	genus.Butyricimonas.id.945	MR Egger	13	0.140578	0.258919	0.598		-0.366904	0.648059	1.15094	0.692876	1.91183	1.15 (0.69-1.91)
jUcEpg	XPtH0l	Allergic asthma	genus.Butyricimonas.id.945	Weighted median	13	0.238744	0.0981856	0.0150339		0.0463006	0.431188	1.26965	1.04739	1.53909	1.27 (1.05-1.54)
jUcEpg	XPtH0l	Allergic asthma	genus.Butyricimonas.id.945	Inverse variance weighted (fixed effects)	13	0.239097	0.0729701	0.0010505	0.12501	0.0960754	0.382118	1.2701	1.10084	1.46539	1.27 (1.1-1.47)
jUcEpg	XPtH0l	Allergic asthma	genus.Butyricimonas.id.945	Simple mode	13	0.282129	0.175736	0.13438		-0.0623125	0.626571	1.32595	0.939589	1.87118	1.33 (0.94-1.87)
jUcEpg	XPtH0l	Allergic asthma	genus.Butyricimonas.id.945	Weighted mode	13	0.294529	0.152247	0.0769705		-0.00387492	0.592932	1.34249	0.996133	1.80929	1.34 (1-1.81)
tkl5vG	XPtH0l	Allergic asthma	genus.Slackia.id.825	MR Egger	6	0.491908	0.619714	0.471762		-0.722732	1.70655	1.63543	0.485424	5.50991	1.64 (0.49-5.51)
tkl5vG	XPtH0l	Allergic asthma	genus.Slackia.id.825	Weighted median	6	0.170771	0.111206	0.12463		-0.0471926	0.388734	1.18622	0.953904	1.47511	1.19 (0.95-1.48)
tkl5vG	XPtH0l	Allergic asthma	genus.Slackia.id.825	Inverse variance weighted (fixed effects)	6	0.185399	0.0796777	0.0199725	0.790225	0.0292308	0.341567	1.2037	1.02966	1.40715	1.2 (1.03-1.41)
tkl5vG	XPtH0l	Allergic asthma	genus.Slackia.id.825	Simple mode	6	0.184607	0.157216	0.293181		-0.123536	0.49275	1.20275	0.88379	1.63681	1.2 (0.88-1.64)
tkl5vG	XPtH0l	Allergic asthma	genus.Slackia.id.825	Weighted mode	6	0.17762	0.166666	0.335282		-0.149045	0.504284	1.19437	0.86153	1.6558	1.19 (0.86-1.66)
uHEy8Q	XPtH0l	Allergic asthma	genus.Akkermansia.id.4037	MR Egger	11	0.442021	0.257364	0.120015		-0.0624112	0.946454	1.55585	0.939496	2.57656	1.56 (0.94-2.58)
uHEy8Q	XPtH0l	Allergic asthma	genus.Akkermansia.id.4037	Weighted median	11	-0.104984	0.108374	0.332684		-0.317396	0.107429	0.900339	0.728042	1.11341	0.9 (0.73-1.11)
uHEy8Q	XPtH0l	Allergic asthma	genus.Akkermansia.id.4037	Inverse variance weighted (fixed effects)	11	-0.15424	0.0758807	0.0420871	0.790225	-0.302966	-0.0055133	0.857067	0.738624	0.994502	0.86 (0.74-0.99)
uHEy8Q	XPtH0l	Allergic asthma	genus.Akkermansia.id.4037	Simple mode	11	-0.075121	0.20654	0.723645		-0.479939	0.329697	0.927631	0.618821	1.39055	0.93 (0.62-1.39)
uHEy8Q	XPtH0l	Allergic asthma	genus.Akkermansia.id.4037	Weighted mode	11	-0.0190543	0.155237	0.904743		-0.32332	0.285211	0.981126	0.723742	1.33004	0.98 (0.72-1.33)
AXpdwL	XPtH0l	Allergic asthma	family.Verrucomicrobiaceae.id.4036	MR Egger	11	0.437285	0.257526	0.12373		-0.0674663	0.942036	1.5485	0.934759	2.5652	1.55 (0.93-2.57)
AXpdwL	XPtH0l	Allergic asthma	family.Verrucomicrobiaceae.id.4036	Weighted median	11	-0.105636	0.108585	0.330633		-0.318462	0.107191	0.899752	0.727266	1.11315	0.9 (0.73-1.11)
AXpdwL	XPtH0l	Allergic asthma	family.Verrucomicrobiaceae.id.4036	Inverse variance weighted (fixed effects)	11	-0.154748	0.0759092	0.041491	0.901612	-0.30353	-0.00596569	0.856631	0.738208	0.994052	0.86 (0.74-0.99)
AXpdwL	XPtH0l	Allergic asthma	family.Verrucomicrobiaceae.id.4036	Simple mode	11	-0.0774017	0.186869	0.687469		-0.443664	0.288861	0.925518	0.641681	1.33491	0.93 (0.64-1.33)
AXpdwL	XPtH0l	Allergic asthma	family.Verrucomicrobiaceae.id.4036	Weighted mode	11	-0.0172624	0.15176	0.911689		-0.314713	0.280188	0.982886	0.729999	1.32338	0.98 (0.73-1.32)
BPW89n	XPtH0l	Allergic asthma	order.Verrucomicrobiales.id.4030	MR Egger	11	0.437214	0.257543	0.123805		-0.0675711	0.941998	1.54839	0.934661	2.5651	1.55 (0.93-2.57)
BPW89n	XPtH0l	Allergic asthma	order.Verrucomicrobiales.id.4030	Weighted median	11	-0.105743	0.107017	0.323109		-0.315497	0.104011	0.899656	0.729426	1.10961	0.9 (0.73-1.11)
BPW89n	XPtH0l	Allergic asthma	order.Verrucomicrobiales.id.4030	Inverse variance weighted (fixed effects)	11	-0.154736	0.0758906	0.0414564	0.462178	-0.303482	-0.00599049	0.856641	0.738244	0.994027	0.86 (0.74-0.99)
BPW89n	XPtH0l	Allergic asthma	order.Verrucomicrobiales.id.4030	Simple mode	11	-0.0775816	0.192075	0.694779		-0.454048	0.298885	0.925351	0.635052	1.34835	0.93 (0.64-1.35)
BPW89n	XPtH0l	Allergic asthma	order.Verrucomicrobiales.id.4030	Weighted mode	11	-0.0214282	0.154509	0.892452		-0.324266	0.28141	0.9788	0.723058	1.325	0.98 (0.72-1.32)
UsMxlz	XPtH0l	Allergic asthma	class.Verrucomicrobiae.id.4029	MR Egger	11	0.437214	0.257543	0.123805		-0.0675711	0.941998	1.54839	0.934661	2.5651	1.55 (0.93-2.57)
UsMxlz	XPtH0l	Allergic asthma	class.Verrucomicrobiae.id.4029	Weighted median	11	-0.105743	0.108166	0.328275		-0.317749	0.106263	0.899656	0.727786	1.11211	0.9 (0.73-1.11)
UsMxlz	XPtH0l	Allergic asthma	class.Verrucomicrobiae.id.4029	Inverse variance weighted (fixed effects)	11	-0.154736	0.0758906	0.0414564	0.554613	-0.303482	-0.00599049	0.856641	0.738244	0.994027	0.86 (0.74-0.99)
UsMxlz	XPtH0l	Allergic asthma	class.Verrucomicrobiae.id.4029	Simple mode	11	-0.0775816	0.188738	0.689703		-0.447509	0.292346	0.925351	0.639219	1.33957	0.93 (0.64-1.34)
UsMxlz	XPtH0l	Allergic asthma	class.Verrucomicrobiae.id.4029	Weighted mode	11	-0.0214282	0.159877	0.896038		-0.334786	0.29193	0.9788	0.715491	1.33901	0.98 (0.72-1.34)
20HL0T	9bJrKc	Childhood asthma (age<16)	genus.Holdemanella.id.11393	MR Egger	11	0.0545691	0.216101	0.806315		-0.36899	0.478128	1.05609	0.691432	1.61305	1.06 (0.69-1.61)
20HL0T	9bJrKc	Childhood asthma (age<16)	genus.Holdemanella.id.11393	Weighted median	11	0.178035	0.0998904	0.074699		-0.0177497	0.373821	1.19487	0.982407	1.45328	1.19 (0.98-1.45)
20HL0T	9bJrKc	Childhood asthma (age<16)	genus.Holdemanella.id.11393	Inverse variance weighted (fixed effects)	11	0.198546	0.0757573	0.00877187	0.521926	0.0500619	0.347031	1.21963	1.05134	1.41486	1.22 (1.05-1.41)
20HL0T	9bJrKc	Childhood asthma (age<16)	genus.Holdemanella.id.11393	Simple mode	11	0.153828	0.161697	0.363861		-0.163098	0.470755	1.16629	0.849508	1.6012	1.17 (0.85-1.6)
20HL0T	9bJrKc	Childhood asthma (age<16)	genus.Holdemanella.id.11393	Weighted mode	11	0.156563	0.146848	0.311418		-0.13126	0.444386	1.16948	0.87699	1.55953	1.17 (0.88-1.56)
4zBtt2	9bJrKc	Childhood asthma (age<16)	genus.Bilophila.id.3170	MR Egger	13	0.0802809	0.518557	0.87977		-0.93609	1.09665	1.08359	0.392158	2.99412	1.08 (0.39-2.99)
4zBtt2	9bJrKc	Childhood asthma (age<16)	genus.Bilophila.id.3170	Weighted median	13	-0.195516	0.136614	0.152385		-0.46328	0.0722473	0.82241	0.629217	1.07492	0.82 (0.63-1.07)
4zBtt2	9bJrKc	Childhood asthma (age<16)	genus.Bilophila.id.3170	Inverse variance weighted (fixed effects)	13	-0.251616	0.105374	0.0169483	0.616211	-0.458149	-0.045082	0.777544	0.632453	0.955919	0.78 (0.63-0.96)
4zBtt2	9bJrKc	Childhood asthma (age<16)	genus.Bilophila.id.3170	Simple mode	13	-0.134163	0.22619	0.564098		-0.577496	0.30917	0.874448	0.561302	1.36229	0.87 (0.56-1.36)
4zBtt2	9bJrKc	Childhood asthma (age<16)	genus.Bilophila.id.3170	Weighted mode	13	-0.134163	0.228041	0.567221		-0.581123	0.312797	0.874448	0.55927	1.36724	0.87 (0.56-1.37)
6mIWxZ	9bJrKc	Childhood asthma (age<16)	genus.Coprobacter.id.949	MR Egger	11	-0.208759	0.370456	0.586846		-0.934852	0.517335	0.811591	0.392644	1.67755	0.81 (0.39-1.68)
6mIWxZ	9bJrKc	Childhood asthma (age<16)	genus.Coprobacter.id.949	Weighted median	11	0.131415	0.120207	0.274288		-0.10419	0.36702	1.14044	0.901054	1.44343	1.14 (0.9-1.44)
6mIWxZ	9bJrKc	Childhood asthma (age<16)	genus.Coprobacter.id.949	Inverse variance weighted (fixed effects)	11	0.163867	0.0792033	0.0385514	0.616211	0.00862869	0.319106	1.17806	1.00867	1.3759	1.18 (1.01-1.38)
6mIWxZ	9bJrKc	Childhood asthma (age<16)	genus.Coprobacter.id.949	Simple mode	11	0.416765	0.228483	0.0981248		-0.0310611	0.864592	1.51705	0.969416	2.37404	1.52 (0.97-2.37)
6mIWxZ	9bJrKc	Childhood asthma (age<16)	genus.Coprobacter.id.949	Weighted mode	11	0.00451075	0.210469	0.983323		-0.408008	0.417029	1.00452	0.664974	1.51745	1 (0.66-1.52)
AK0l7A	9bJrKc	Childhood asthma (age<16)	genus.LachnospiraceaeUCG010.id.11330	MR Egger	10	0.10827	0.506021	0.835928		-0.883532	1.10007	1.11435	0.413321	3.00438	1.11 (0.41-3)
AK0l7A	9bJrKc	Childhood asthma (age<16)	genus.LachnospiraceaeUCG010.id.11330	Weighted median	10	0.260254	0.178513	0.144869		-0.0896323	0.610141	1.29726	0.914267	1.84069	1.3 (0.91-1.84)
AK0l7A	9bJrKc	Childhood asthma (age<16)	genus.LachnospiraceaeUCG010.id.11330	Inverse variance weighted (fixed effects)	10	0.249667	0.11904	0.0359634	0.616211	0.0163491	0.482984	1.2836	1.01648	1.6209	1.28 (1.02-1.62)
AK0l7A	9bJrKc	Childhood asthma (age<16)	genus.LachnospiraceaeUCG010.id.11330	Simple mode	10	0.270087	0.261783	0.32913		-0.243008	0.783181	1.31008	0.784265	2.18842	1.31 (0.78-2.19)
AK0l7A	9bJrKc	Childhood asthma (age<16)	genus.LachnospiraceaeUCG010.id.11330	Weighted mode	10	0.251944	0.236217	0.313936		-0.21104	0.714928	1.28652	0.809741	2.04404	1.29 (0.81-2.04)
E1ZDX3	9bJrKc	Childhood asthma (age<16)	genus.Oxalobacter.id.2978	MR Egger	11	-0.0774419	0.295028	0.798853		-0.655697	0.500814	0.925481	0.51908	1.65006	0.93 (0.52-1.65)
E1ZDX3	9bJrKc	Childhood asthma (age<16)	genus.Oxalobacter.id.2978	Weighted median	11	0.127803	0.0862849	0.138561		-0.0413156	0.296921	1.13633	0.959526	1.34571	1.14 (0.96-1.35)
E1ZDX3	9bJrKc	Childhood asthma (age<16)	genus.Oxalobacter.id.2978	Inverse variance weighted (fixed effects)	11	0.168985	0.0625363	0.00688846	0.521926	0.0464138	0.291556	1.1841	1.04751	1.33851	1.18 (1.05-1.34)
E1ZDX3	9bJrKc	Childhood asthma (age<16)	genus.Oxalobacter.id.2978	Simple mode	11	0.101635	0.127501	0.44389		-0.148267	0.351537	1.10698	0.862201	1.42125	1.11 (0.86-1.42)
E1ZDX3	9bJrKc	Childhood asthma (age<16)	genus.Oxalobacter.id.2978	Weighted mode	11	0.0964453	0.129453	0.473403		-0.157282	0.350172	1.10125	0.854463	1.41931	1.1 (0.85-1.42)
olDlSu	9bJrKc	Childhood asthma (age<16)	genus..Eubacteriumnodatumgroup.id.11297	MR Egger	11	-0.185256	0.258697	0.492084		-0.692302	0.32179	0.830892	0.500423	1.3796	0.83 (0.5-1.38)
olDlSu	9bJrKc	Childhood asthma (age<16)	genus..Eubacteriumnodatumgroup.id.11297	Weighted median	11	-0.0951445	0.077793	0.221312		-0.247619	0.0573297	0.909242	0.780657	1.059	0.91 (0.78-1.06)
olDlSu	9bJrKc	Childhood asthma (age<16)	genus..Eubacteriumnodatumgroup.id.11297	Inverse variance weighted (fixed effects)	11	-0.113136	0.0568475	0.0465732	0.616211	-0.224557	-0.00171457	0.89303	0.79887	0.998287	0.89 (0.8-1)
olDlSu	9bJrKc	Childhood asthma (age<16)	genus..Eubacteriumnodatumgroup.id.11297	Simple mode	11	-0.0459473	0.116622	0.701863		-0.274527	0.182632	0.955092	0.759932	1.20037	0.96 (0.76-1.2)
olDlSu	9bJrKc	Childhood asthma (age<16)	genus..Eubacteriumnodatumgroup.id.11297	Weighted mode	11	-0.087072	0.116396	0.471646		-0.315208	0.141064	0.916611	0.729637	1.1515	0.92 (0.73-1.15)
tkl5vG	9bJrKc	Childhood asthma (age<16)	genus.Slackia.id.825	MR Egger	6	0.147289	0.69409	0.842323		-1.21313	1.5077	1.15869	0.297266	4.51635	1.16 (0.3-4.52)
tkl5vG	9bJrKc	Childhood asthma (age<16)	genus.Slackia.id.825	Weighted median	6	0.28473	0.141513	0.0442146		0.0073658	0.562095	1.3294	1.00739	1.75434	1.33 (1.01-1.75)
tkl5vG	9bJrKc	Childhood asthma (age<16)	genus.Slackia.id.825	Inverse variance weighted (fixed effects)	6	0.213418	0.106712	0.0455068	0.616211	0.00426207	0.422574	1.2379	1.00427	1.52588	1.24 (1-1.53)
tkl5vG	9bJrKc	Childhood asthma (age<16)	genus.Slackia.id.825	Simple mode	6	0.398481	0.211328	0.118025		-0.0157227	0.812685	1.48956	0.9844	2.25395	1.49 (0.98-2.25)
tkl5vG	9bJrKc	Childhood asthma (age<16)	genus.Slackia.id.825	Weighted mode	6	0.390557	0.211231	0.123715		-0.0234561	0.804571	1.4778	0.976817	2.23574	1.48 (0.98-2.24)
xCukIr	9bJrKc	Childhood asthma (age<16)	genus.Dialister.id.2183	MR Egger	11	0.0752082	0.438248	0.86754		-0.783758	0.934174	1.07811	0.456687	2.54511	1.08 (0.46-2.55)
xCukIr	9bJrKc	Childhood asthma (age<16)	genus.Dialister.id.2183	Weighted median	11	-0.28178	0.143342	0.0493231		-0.56273	-0.000829616	0.75444	0.569652	0.999171	0.75 (0.57-1)
xCukIr	9bJrKc	Childhood asthma (age<16)	genus.Dialister.id.2183	Inverse variance weighted (fixed effects)	11	-0.22384	0.105904	0.0345476	0.616211	-0.431411	-0.0162691	0.799443	0.649592	0.983863	0.8 (0.65-0.98)
xCukIr	9bJrKc	Childhood asthma (age<16)	genus.Dialister.id.2183	Simple mode	11	-0.333402	0.234111	0.184859		-0.792259	0.125455	0.716482	0.452821	1.13366	0.72 (0.45-1.13)
xCukIr	9bJrKc	Childhood asthma (age<16)	genus.Dialister.id.2183	Weighted mode	11	-0.337613	0.253136	0.211875		-0.833759	0.158533	0.713471	0.434413	1.17179	0.71 (0.43-1.17)
n3j0op	9bJrKc	Childhood asthma (age<16)	class.Deltaproteobacteria.id.3087	MR Egger	12	0.509357	0.659646	0.457875		-0.783548	1.80226	1.66422	0.456782	6.06336	1.66 (0.46-6.06)
n3j0op	9bJrKc	Childhood asthma (age<16)	class.Deltaproteobacteria.id.3087	Weighted median	12	-0.230166	0.172847	0.182986		-0.568946	0.108614	0.794402	0.566122	1.11473	0.79 (0.57-1.11)
n3j0op	9bJrKc	Childhood asthma (age<16)	class.Deltaproteobacteria.id.3087	Inverse variance weighted (fixed effects)	12	-0.234437	0.117064	0.0452159	0.723454	-0.463883	-0.00499169	0.791016	0.628837	0.995021	0.79 (0.63-1)
n3j0op	9bJrKc	Childhood asthma (age<16)	class.Deltaproteobacteria.id.3087	Simple mode	12	-0.2066	0.311171	0.520399		-0.816495	0.403295	0.813345	0.441978	1.49675	0.81 (0.44-1.5)
n3j0op	9bJrKc	Childhood asthma (age<16)	class.Deltaproteobacteria.id.3087	Weighted mode	12	-0.165491	0.294799	0.5858		-0.743298	0.412315	0.847477	0.475543	1.51031	0.85 (0.48-1.51)
5TN0Z7	1SV0WH	Suggestive for eosinophilic asthma	genus.Oscillibacter.id.2063	MR Egger	13	-0.88281	0.540363	0.130582		-1.94192	0.176302	0.413619	0.143428	1.1928	0.41 (0.14-1.19)
5TN0Z7	1SV0WH	Suggestive for eosinophilic asthma	genus.Oscillibacter.id.2063	Weighted median	13	-0.280084	0.165665	0.0909008		-0.604787	0.0446194	0.75572	0.546191	1.04563	0.76 (0.55-1.05)
5TN0Z7	1SV0WH	Suggestive for eosinophilic asthma	genus.Oscillibacter.id.2063	Inverse variance weighted (fixed effects)	13	-0.26446	0.115711	0.0222823	0.764695	-0.491254	-0.0376664	0.76762	0.611859	0.963034	0.77 (0.61-0.96)
5TN0Z7	1SV0WH	Suggestive for eosinophilic asthma	genus.Oscillibacter.id.2063	Simple mode	13	-0.299556	0.245548	0.245917		-0.78083	0.181717	0.741147	0.458026	1.19927	0.74 (0.46-1.2)
5TN0Z7	1SV0WH	Suggestive for eosinophilic asthma	genus.Oscillibacter.id.2063	Weighted mode	13	-0.288037	0.25321	0.277517		-0.784329	0.208256	0.749734	0.456426	1.23153	0.75 (0.46-1.23)
anDrA2	1SV0WH	Suggestive for eosinophilic asthma	genus..Eubacteriumventriosumgroup.id.11341	MR Egger	15	-0.946764	0.650102	0.169026		-2.22096	0.327436	0.387994	0.108504	1.38741	0.39 (0.11-1.39)
anDrA2	1SV0WH	Suggestive for eosinophilic asthma	genus..Eubacteriumventriosumgroup.id.11341	Weighted median	15	-0.290683	0.198928	0.143949		-0.680582	0.0992171	0.747753	0.506322	1.10431	0.75 (0.51-1.1)
anDrA2	1SV0WH	Suggestive for eosinophilic asthma	genus..Eubacteriumventriosumgroup.id.11341	Inverse variance weighted (fixed effects)	15	-0.286024	0.14571	0.0496507	0.764695	-0.571616	-0.000431438	0.751245	0.564612	0.999569	0.75 (0.56-1)
anDrA2	1SV0WH	Suggestive for eosinophilic asthma	genus..Eubacteriumventriosumgroup.id.11341	Simple mode	15	-0.358181	0.341633	0.3122		-1.02778	0.311419	0.698947	0.3578	1.36536	0.7 (0.36-1.37)
anDrA2	1SV0WH	Suggestive for eosinophilic asthma	genus..Eubacteriumventriosumgroup.id.11341	Weighted mode	15	-0.275369	0.33116	0.419632		-0.924442	0.373704	0.759292	0.396753	1.45311	0.76 (0.4-1.45)
e5mJnF	1SV0WH	Suggestive for eosinophilic asthma	genus.Dorea.id.1997	MR Egger	10	0.422335	0.622777	0.516809		-0.798307	1.64298	1.52552	0.45009	5.17054	1.53 (0.45-5.17)
e5mJnF	1SV0WH	Suggestive for eosinophilic asthma	genus.Dorea.id.1997	Weighted median	10	0.289233	0.278194	0.298488		-0.256027	0.834494	1.3354	0.774121	2.30365	1.34 (0.77-2.3)
e5mJnF	1SV0WH	Suggestive for eosinophilic asthma	genus.Dorea.id.1997	Inverse variance weighted (fixed effects)	10	0.522807	0.195616	0.00752607	0.447801	0.1394	0.906213	1.68675	1.14958	2.47493	1.69 (1.15-2.47)
e5mJnF	1SV0WH	Suggestive for eosinophilic asthma	genus.Dorea.id.1997	Simple mode	10	1.13392	0.489411	0.0457166		0.174675	2.09317	3.10782	1.19086	8.11055	3.11 (1.19-8.11)
e5mJnF	1SV0WH	Suggestive for eosinophilic asthma	genus.Dorea.id.1997	Weighted mode	10	0.0670336	0.369155	0.859931		-0.65651	0.790578	1.06933	0.518658	2.20467	1.07 (0.52-2.2)
Q3dvBY	1SV0WH	Suggestive for eosinophilic asthma	genus.Methanobrevibacter.id.123	MR Egger	6	-1.04053	0.469034	0.0907684		-1.95984	-0.121222	0.353268	0.140882	0.885837	0.35 (0.14-0.89)
Q3dvBY	1SV0WH	Suggestive for eosinophilic asthma	genus.Methanobrevibacter.id.123	Weighted median	6	-0.306862	0.166807	0.0658246		-0.633804	0.0200809	0.735752	0.53057	1.02028	0.74 (0.53-1.02)
Q3dvBY	1SV0WH	Suggestive for eosinophilic asthma	genus.Methanobrevibacter.id.123	Inverse variance weighted (fixed effects)	6	-0.358682	0.12377	0.00375588	0.446949	-0.601272	-0.116093	0.698596	0.548114	0.890393	0.7 (0.55-0.89)
Q3dvBY	1SV0WH	Suggestive for eosinophilic asthma	genus.Methanobrevibacter.id.123	Simple mode	6	-0.256109	0.221354	0.299536		-0.689962	0.177744	0.774058	0.501595	1.19452	0.77 (0.5-1.19)
Q3dvBY	1SV0WH	Suggestive for eosinophilic asthma	genus.Methanobrevibacter.id.123	Weighted mode	6	-0.296796	0.21167	0.219796		-0.711669	0.118077	0.743196	0.490824	1.12533	0.74 (0.49-1.13)
qENAoR	1SV0WH	Suggestive for eosinophilic asthma	genus.Victivallis.id.2256	MR Egger	10	-0.161219	0.670164	0.815942		-1.47474	1.1523	0.851106	0.228838	3.16548	0.85 (0.23-3.17)
qENAoR	1SV0WH	Suggestive for eosinophilic asthma	genus.Victivallis.id.2256	Weighted median	10	0.138853	0.117615	0.237774		-0.091673	0.369379	1.14895	0.912403	1.44684	1.15 (0.91-1.45)
qENAoR	1SV0WH	Suggestive for eosinophilic asthma	genus.Victivallis.id.2256	Inverse variance weighted (fixed effects)	10	0.176499	0.0877469	0.0442776	0.764695	0.00451487	0.348483	1.19303	1.00453	1.41692	1.19 (1-1.42)
qENAoR	1SV0WH	Suggestive for eosinophilic asthma	genus.Victivallis.id.2256	Simple mode	10	0.325166	0.197005	0.133228		-0.0609641	0.711296	1.38426	0.940857	2.03663	1.38 (0.94-2.04)
qENAoR	1SV0WH	Suggestive for eosinophilic asthma	genus.Victivallis.id.2256	Weighted mode	10	0.0218338	0.191974	0.911946		-0.354435	0.398102	1.02207	0.70157	1.489	1.02 (0.7-1.49)
axDRMS	1SV0WH	Suggestive for eosinophilic asthma	family.Prevotellaceae.id.960	MR Egger	16	-0.946307	0.504632	0.0817712		-1.93538	0.0427712	0.388172	0.144369	1.0437	0.39 (0.14-1.04)
axDRMS	1SV0WH	Suggestive for eosinophilic asthma	family.Prevotellaceae.id.960	Weighted median	16	0.295425	0.1961	0.13194		-0.0889322	0.679781	1.3437	0.914908	1.97345	1.34 (0.91-1.97)
axDRMS	1SV0WH	Suggestive for eosinophilic asthma	family.Prevotellaceae.id.960	Inverse variance weighted (fixed effects)	16	0.281786	0.137126	0.039884	0.319072	0.0130198	0.550553	1.3255	1.0131	1.73421	1.33 (1.01-1.73)
axDRMS	1SV0WH	Suggestive for eosinophilic asthma	family.Prevotellaceae.id.960	Simple mode	16	0.244419	0.315615	0.450716		-0.374186	0.863025	1.27688	0.687849	2.37032	1.28 (0.69-2.37)
axDRMS	1SV0WH	Suggestive for eosinophilic asthma	family.Prevotellaceae.id.960	Weighted mode	16	0.203185	0.294117	0.500223		-0.373284	0.779655	1.2253	0.688469	2.18072	1.23 (0.69-2.18)
T35lgz	1SV0WH	Suggestive for eosinophilic asthma	family.Oxalobacteraceae.id.2966	MR Egger	14	-0.0281005	0.374983	0.941499		-0.763067	0.706866	0.972291	0.466234	2.02763	0.97 (0.47-2.03)
T35lgz	1SV0WH	Suggestive for eosinophilic asthma	family.Oxalobacteraceae.id.2966	Weighted median	14	-0.25113	0.116023	0.0304277		-0.478535	-0.0237242	0.777921	0.61969	0.976555	0.78 (0.62-0.98)
T35lgz	1SV0WH	Suggestive for eosinophilic asthma	family.Oxalobacteraceae.id.2966	Inverse variance weighted (fixed effects)	14	-0.209951	0.084965	0.0134725	0.21556	-0.376482	-0.0434196	0.810624	0.686271	0.95751	0.81 (0.69-0.96)
T35lgz	1SV0WH	Suggestive for eosinophilic asthma	family.Oxalobacteraceae.id.2966	Simple mode	14	-0.295336	0.185486	0.135347		-0.658888	0.068216	0.744281	0.517426	1.0706	0.74 (0.52-1.07)
T35lgz	1SV0WH	Suggestive for eosinophilic asthma	family.Oxalobacteraceae.id.2966	Weighted mode	14	-0.250968	0.16667	0.156031		-0.577641	0.0757056	0.778047	0.561221	1.07864	0.78 (0.56-1.08)
WEMGli	1SV0WH	Suggestive for eosinophilic asthma	family.Alcaligenaceae.id.2875	MR Egger	11	-2.1148	0.893297	0.0420869		-3.86567	-0.363942	0.120657	0.020949	0.694931	0.12 (0.02-0.69)
WEMGli	1SV0WH	Suggestive for eosinophilic asthma	family.Alcaligenaceae.id.2875	Weighted median	11	-0.356948	0.266228	0.179997		-0.878754	0.164858	0.699809	0.4153	1.17923	0.7 (0.42-1.18)
WEMGli	1SV0WH	Suggestive for eosinophilic asthma	family.Alcaligenaceae.id.2875	Inverse variance weighted (fixed effects)	11	-0.49142	0.182844	0.0071956	0.21556	-0.849794	-0.133047	0.611757	0.427503	0.875424	0.61 (0.43-0.88)
WEMGli	1SV0WH	Suggestive for eosinophilic asthma	family.Alcaligenaceae.id.2875	Simple mode	11	-0.232033	0.425343	0.597354		-1.06571	0.60164	0.79292	0.344485	1.82511	0.79 (0.34-1.83)
WEMGli	1SV0WH	Suggestive for eosinophilic asthma	family.Alcaligenaceae.id.2875	Weighted mode	11	-0.260391	0.359476	0.485446		-0.964964	0.444182	0.77075	0.380997	1.55921	0.77 (0.38-1.56)
yfxJv6	1SV0WH	Suggestive for eosinophilic asthma	family.Erysipelotrichaceae.id.2149	MR Egger	13	0.0956437	0.759727	0.902089		-1.39342	1.58471	1.10037	0.248225	4.87787	1.1 (0.25-4.88)
yfxJv6	1SV0WH	Suggestive for eosinophilic asthma	family.Erysipelotrichaceae.id.2149	Weighted median	13	-0.355839	0.237717	0.13442		-0.821765	0.110087	0.700586	0.439655	1.11638	0.7 (0.44-1.12)
yfxJv6	1SV0WH	Suggestive for eosinophilic asthma	family.Erysipelotrichaceae.id.2149	Inverse variance weighted (fixed effects)	13	-0.399706	0.175535	0.0227819	0.243007	-0.743754	-0.0556573	0.670517	0.475326	0.945863	0.67 (0.48-0.95)
yfxJv6	1SV0WH	Suggestive for eosinophilic asthma	family.Erysipelotrichaceae.id.2149	Simple mode	13	-0.392452	0.371544	0.311645		-1.12068	0.335775	0.675399	0.326058	1.39902	0.68 (0.33-1.4)
yfxJv6	1SV0WH	Suggestive for eosinophilic asthma	family.Erysipelotrichaceae.id.2149	Weighted mode	13	-0.359084	0.37676	0.359352		-1.09753	0.379366	0.698316	0.333693	1.46136	0.7 (0.33-1.46)
FlVBaS	1SV0WH	Suggestive for eosinophilic asthma	order.Erysipelotrichales.id.2148	MR Egger	13	0.0956437	0.759727	0.902089		-1.39342	1.58471	1.10037	0.248225	4.87787	1.1 (0.25-4.88)
FlVBaS	1SV0WH	Suggestive for eosinophilic asthma	order.Erysipelotrichales.id.2148	Weighted median	13	-0.355839	0.231118	0.123648		-0.80883	0.0971528	0.700586	0.445379	1.10203	0.7 (0.45-1.1)
FlVBaS	1SV0WH	Suggestive for eosinophilic asthma	order.Erysipelotrichales.id.2148	Inverse variance weighted (fixed effects)	13	-0.399706	0.175535	0.0227819	0.368096	-0.743754	-0.0556573	0.670517	0.475326	0.945863	0.67 (0.48-0.95)
FlVBaS	1SV0WH	Suggestive for eosinophilic asthma	order.Erysipelotrichales.id.2148	Simple mode	13	-0.392452	0.357274	0.293553		-1.09271	0.307804	0.675399	0.335307	1.36043	0.68 (0.34-1.36)
FlVBaS	1SV0WH	Suggestive for eosinophilic asthma	order.Erysipelotrichales.id.2148	Weighted mode	13	-0.359084	0.390328	0.37572		-1.12413	0.405959	0.698316	0.324936	1.50074	0.7 (0.32-1.5)
m0ByAU	1SV0WH	Suggestive for eosinophilic asthma	order.Desulfovibrionales.id.3156	MR Egger	11	0.244427	0.747156	0.75104		-1.22	1.70885	1.27689	0.295231	5.52262	1.28 (0.3-5.52)
m0ByAU	1SV0WH	Suggestive for eosinophilic asthma	order.Desulfovibrionales.id.3156	Weighted median	11	-0.317437	0.235803	0.17824		-0.779611	0.144737	0.728013	0.458584	1.15574	0.73 (0.46-1.16)
m0ByAU	1SV0WH	Suggestive for eosinophilic asthma	order.Desulfovibrionales.id.3156	Inverse variance weighted (fixed effects)	11	-0.364966	0.174803	0.0368096	0.368096	-0.707579	-0.022352	0.69422	0.492836	0.977896	0.69 (0.49-0.98)
m0ByAU	1SV0WH	Suggestive for eosinophilic asthma	order.Desulfovibrionales.id.3156	Simple mode	11	-0.25871	0.360731	0.489674		-0.965743	0.448322	0.772047	0.3807	1.56568	0.77 (0.38-1.57)
m0ByAU	1SV0WH	Suggestive for eosinophilic asthma	order.Desulfovibrionales.id.3156	Weighted mode	11	-0.206633	0.371958	0.590744		-0.935672	0.522405	0.813318	0.392322	1.68608	0.81 (0.39-1.69)
n3j0op	1SV0WH	Suggestive for eosinophilic asthma	class.Deltaproteobacteria.id.3087	MR Egger	12	-0.136539	0.762626	0.861484		-1.63128	1.35821	0.872373	0.195678	3.88922	0.87 (0.2-3.89)
n3j0op	1SV0WH	Suggestive for eosinophilic asthma	class.Deltaproteobacteria.id.3087	Weighted median	12	-0.402616	0.235992	0.0879972		-0.86516	0.0599281	0.668569	0.420984	1.06176	0.67 (0.42-1.06)
n3j0op	1SV0WH	Suggestive for eosinophilic asthma	class.Deltaproteobacteria.id.3087	Inverse variance weighted (fixed effects)	12	-0.432448	0.168165	0.0101239	0.161982	-0.762052	-0.102845	0.648918	0.466708	0.902267	0.65 (0.47-0.9)
n3j0op	1SV0WH	Suggestive for eosinophilic asthma	class.Deltaproteobacteria.id.3087	Simple mode	12	-0.337148	0.388015	0.403459		-1.09766	0.423361	0.713803	0.333652	1.52709	0.71 (0.33-1.53)
n3j0op	1SV0WH	Suggestive for eosinophilic asthma	class.Deltaproteobacteria.id.3087	Weighted mode	12	-0.299825	0.387316	0.455182		-1.05896	0.459314	0.740948	0.346815	1.58299	0.74 (0.35-1.58)
ZJXDpG	1SV0WH	Suggestive for eosinophilic asthma	class.Erysipelotrichia.id.2147	MR Egger	13	0.0956437	0.759727	0.902089		-1.39342	1.58471	1.10037	0.248225	4.87787	1.1 (0.25-4.88)
ZJXDpG	1SV0WH	Suggestive for eosinophilic asthma	class.Erysipelotrichia.id.2147	Weighted median	13	-0.355839	0.232291	0.125556		-0.811129	0.0994518	0.700586	0.444356	1.10457	0.7 (0.44-1.1)
ZJXDpG	1SV0WH	Suggestive for eosinophilic asthma	class.Erysipelotrichia.id.2147	Inverse variance weighted (fixed effects)	13	-0.399706	0.175535	0.0227819	0.182255	-0.743754	-0.0556573	0.670517	0.475326	0.945863	0.67 (0.48-0.95)
ZJXDpG	1SV0WH	Suggestive for eosinophilic asthma	class.Erysipelotrichia.id.2147	Simple mode	13	-0.392452	0.383797	0.326692		-1.14469	0.35979	0.675399	0.318321	1.43303	0.68 (0.32-1.43)
ZJXDpG	1SV0WH	Suggestive for eosinophilic asthma	class.Erysipelotrichia.id.2147	Weighted mode	13	-0.359084	0.365922	0.345809		-1.07629	0.358123	0.698316	0.340857	1.43064	0.7 (0.34-1.43)
fE3r8h	1SV0WH	Suggestive for eosinophilic asthma	phylum.Verrucomicrobia.id.3982	MR Egger	12	-0.429588	0.366011	0.267711		-1.14697	0.287794	0.650777	0.317598	1.33348	0.65 (0.32-1.33)
fE3r8h	1SV0WH	Suggestive for eosinophilic asthma	phylum.Verrucomicrobia.id.3982	Weighted median	12	-0.0584179	0.207719	0.77853		-0.465548	0.348712	0.943256	0.627791	1.41724	0.94 (0.63-1.42)
fE3r8h	1SV0WH	Suggestive for eosinophilic asthma	phylum.Verrucomicrobia.id.3982	Inverse variance weighted (fixed effects)	12	-0.275461	0.139205	0.0478369	0.430532	-0.548303	-0.0026191	0.759222	0.57793	0.997384	0.76 (0.58-1)
fE3r8h	1SV0WH	Suggestive for eosinophilic asthma	phylum.Verrucomicrobia.id.3982	Simple mode	12	0.0146128	0.361209	0.968455		-0.693357	0.722583	1.01472	0.499895	2.05975	1.01 (0.5-2.06)
fE3r8h	1SV0WH	Suggestive for eosinophilic asthma	phylum.Verrucomicrobia.id.3982	Weighted mode	12	0.0472315	0.328732	0.888353		-0.597084	0.691547	1.04836	0.550414	1.9968	1.05 (0.55-2)
20HL0T	nDOYHU	Obesity related asthma	genus.Holdemanella.id.11393	MR Egger	11	0.223054	0.157522	0.190433		-0.0856884	0.531796	1.24989	0.91788	1.70199	1.25 (0.92-1.7)
20HL0T	nDOYHU	Obesity related asthma	genus.Holdemanella.id.11393	Weighted median	11	0.136229	0.0719189	0.0581978		-0.00473189	0.27719	1.14594	0.995279	1.31942	1.15 (1-1.32)
20HL0T	nDOYHU	Obesity related asthma	genus.Holdemanella.id.11393	Inverse variance weighted (fixed effects)	11	0.130553	0.0550473	0.0177083	0.539388	0.0226608	0.238446	1.13946	1.02292	1.26928	1.14 (1.02-1.27)
20HL0T	nDOYHU	Obesity related asthma	genus.Holdemanella.id.11393	Simple mode	11	0.132705	0.110026	0.255527		-0.0829447	0.348356	1.14191	0.920402	1.41674	1.14 (0.92-1.42)
20HL0T	nDOYHU	Obesity related asthma	genus.Holdemanella.id.11393	Weighted mode	11	0.141516	0.104529	0.205591		-0.0633612	0.346394	1.15202	0.938604	1.41396	1.15 (0.94-1.41)
kjA5PB	nDOYHU	Obesity related asthma	genus.RuminococcaceaeUCG010.id.11367	MR Egger	6	-0.489317	0.270568	0.144802		-1.01963	0.0409956	0.613045	0.360729	1.04185	0.61 (0.36-1.04)
kjA5PB	nDOYHU	Obesity related asthma	genus.RuminococcaceaeUCG010.id.11367	Weighted median	6	-0.242885	0.125378	0.0527183		-0.488626	0.00285592	0.784362	0.613469	1.00286	0.78 (0.61-1)
kjA5PB	nDOYHU	Obesity related asthma	genus.RuminococcaceaeUCG010.id.11367	Inverse variance weighted (fixed effects)	6	-0.204605	0.0984883	0.0377596	0.641913	-0.397642	-0.0115679	0.814969	0.671902	0.988499	0.81 (0.67-0.99)
kjA5PB	nDOYHU	Obesity related asthma	genus.RuminococcaceaeUCG010.id.11367	Simple mode	6	-0.245321	0.177308	0.225068		-0.592844	0.102202	0.782453	0.552753	1.10761	0.78 (0.55-1.11)
kjA5PB	nDOYHU	Obesity related asthma	genus.RuminococcaceaeUCG010.id.11367	Weighted mode	6	-0.282517	0.177977	0.173289		-0.631352	0.0663175	0.753884	0.531872	1.06857	0.75 (0.53-1.07)
QjakFr	nDOYHU	Obesity related asthma	genus.LachnospiraceaeFCS020group.id.11314	MR Egger	12	0.053339	0.197358	0.792452		-0.333483	0.440161	1.05479	0.716424	1.55296	1.05 (0.72-1.55)
QjakFr	nDOYHU	Obesity related asthma	genus.LachnospiraceaeFCS020group.id.11314	Weighted median	12	0.125936	0.0991565	0.204057		-0.0684104	0.320283	1.13421	0.933877	1.37752	1.13 (0.93-1.38)
QjakFr	nDOYHU	Obesity related asthma	genus.LachnospiraceaeFCS020group.id.11314	Inverse variance weighted (fixed effects)	12	0.181056	0.0741192	0.014575	0.539388	0.0357825	0.32633	1.19848	1.03643	1.38587	1.2 (1.04-1.39)
QjakFr	nDOYHU	Obesity related asthma	genus.LachnospiraceaeFCS020group.id.11314	Simple mode	12	0.104256	0.165226	0.540936		-0.219587	0.428099	1.10988	0.80285	1.53434	1.11 (0.8-1.53)
QjakFr	nDOYHU	Obesity related asthma	genus.LachnospiraceaeFCS020group.id.11314	Weighted mode	12	0.0976223	0.16125	0.557192		-0.218428	0.413673	1.10255	0.803781	1.51236	1.1 (0.8-1.51)
Qyd7XB	nDOYHU	Obesity related asthma	genus..Eubacteriumxylanophilumgroup.id.14375	MR Egger	9	-0.205614	0.24133	0.4224		-0.678621	0.267392	0.814147	0.507316	1.30655	0.81 (0.51-1.31)
Qyd7XB	nDOYHU	Obesity related asthma	genus..Eubacteriumxylanophilumgroup.id.14375	Weighted median	9	-0.205847	0.105957	0.0520485		-0.413524	0.00182961	0.813958	0.661316	1.00183	0.81 (0.66-1)
Qyd7XB	nDOYHU	Obesity related asthma	genus..Eubacteriumxylanophilumgroup.id.14375	Inverse variance weighted (fixed effects)	9	-0.184388	0.0809051	0.0226634	0.539388	-0.342962	-0.0258138	0.831613	0.709665	0.974517	0.83 (0.71-0.97)
Qyd7XB	nDOYHU	Obesity related asthma	genus..Eubacteriumxylanophilumgroup.id.14375	Simple mode	9	-0.214317	0.164632	0.229219		-0.536997	0.108362	0.807092	0.584501	1.11445	0.81 (0.58-1.11)
Qyd7XB	nDOYHU	Obesity related asthma	genus..Eubacteriumxylanophilumgroup.id.14375	Weighted mode	9	-0.228605	0.156464	0.18213		-0.535275	0.0780649	0.795643	0.585508	1.08119	0.8 (0.59-1.08)
wQYhwp	nDOYHU	Obesity related asthma	genus.Odoribacter.id.952	MR Egger	7	-0.0991755	0.321108	0.769887		-0.728547	0.530196	0.905584	0.48261	1.69927	0.91 (0.48-1.7)
wQYhwp	nDOYHU	Obesity related asthma	genus.Odoribacter.id.952	Weighted median	7	0.185663	0.137313	0.176338		-0.0834701	0.454796	1.20402	0.919919	1.57585	1.2 (0.92-1.58)
wQYhwp	nDOYHU	Obesity related asthma	genus.Odoribacter.id.952	Inverse variance weighted (fixed effects)	7	0.238073	0.102568	0.0202809	0.539388	0.0370386	0.439107	1.2688	1.03773	1.55132	1.27 (1.04-1.55)
wQYhwp	nDOYHU	Obesity related asthma	genus.Odoribacter.id.952	Simple mode	7	0.180966	0.185927	0.367983		-0.18345	0.545383	1.19837	0.832394	1.72527	1.2 (0.83-1.73)
wQYhwp	nDOYHU	Obesity related asthma	genus.Odoribacter.id.952	Weighted mode	7	0.178544	0.159002	0.30439		-0.133099	0.490188	1.19548	0.875378	1.63262	1.2 (0.88-1.63)
y0FJ9U	nDOYHU	Obesity related asthma	genus.LachnospiraceaeND3007group.id.11317	MR Egger	3	0.538397	3.02427	0.88784		-5.38917	6.46596	1.71326	0.00456578	642.882	1.71 (0-642.88)
y0FJ9U	nDOYHU	Obesity related asthma	genus.LachnospiraceaeND3007group.id.11317	Weighted median	3	0.53758	0.231452	0.0201986		0.0839333	0.991226	1.71186	1.08756	2.69454	1.71 (1.09-2.69)
y0FJ9U	nDOYHU	Obesity related asthma	genus.LachnospiraceaeND3007group.id.11317	Inverse variance weighted (fixed effects)	3	0.520489	0.173414	0.00268713	0.319768	0.180598	0.860379	1.68285	1.19793	2.36406	1.68 (1.2-2.36)
y0FJ9U	nDOYHU	Obesity related asthma	genus.LachnospiraceaeND3007group.id.11317	Simple mode	3	0.60567	0.276232	0.159637		0.0642559	1.14708	1.83248	1.06637	3.149	1.83 (1.07-3.15)
[truncated: 26 more rows]

## Sheet: S3_MR-PRESSO
Supplementary table S3: Results of horizontal pleiotropy tests via MR-PRESSO
[truncated: 121 more rows]

[truncated: 6 more sheets: S4_MR-Egger intercept, S5_Cochrane's Q test, S6_Leave-one-out analysis, S7_Reverse analysis, S8_Sample overview, S9_SNPs]
